# Supplementary material for: catena-Poly[[(isoquinoline-κN)(triphenylphospane-κP)copper(I)]-μ-thio­cyanato-κ2 N:S]
Source: Acta Crystallogr Sect E Struct Rep Online. 2012 Feb 10;68(Pt 3):m283–4. doi: 10.1107/S1600536812004837 (PMC3297240; doi:10.1107/S1600536812004837)
Supplement: Supplementary file 1 [file e-68-0m283-sup1.cif]

##############################################################################
#                                                                            #
# This CIF contains the data in a paper accepted for publication in          #
# Acta Crystallographica Section E. It conforms to the requirements of       #
# Notes for Authors for Acta Crystallographica Section E, and has been       #
# peer reviewed under the auspices of the IUCr Commission on Journals.       #
#                                                                            #
# Full details of the Crystallographic Information File format               #
# are given in the paper "The Crystallographic Information File (CIF):       #
# a New Standard Archive File for Crystallography" by S. R. Hall, F. H.      #
# Allen and I. D. Brown [Acta Cryst. (1991), A47, 655-685].                  #
#                                                                            #
# The current version of the core CIF dictionary is obtainable from          #
# ftp://ftp.iucr.org/pub/cif_core.dic.                                       #
#                                                                            #
# Software is freely available for graphical display of the structure(s)     #
# in this CIF. For information consult the CIF software page                 #
# http://www.iucr.org/resources/cif/software.                                #
#                                                                            #
# This file may be used for bona fide research purposes within the           #
# scientific community so long as proper attribution is given to the journal # 
# article from which it was obtained.                                        #
#                                                                            #
##############################################################################
data_global
_audit_creation_method     SHELXL-97
_journal_date_recd_electronic     2012-01-24
_journal_date_accepted     2012-02-04
_journal_name_full     'Acta Crystallographica, Section E'
_journal_year     2012
_journal_volume     68
_journal_issue      3
_journal_page_first     m283
_journal_page_last     m284
_journal_paper_category     QM
_journal_paper_doi     10.1107/S1600536812004837
_journal_coeditor_code     HY2511
_publ_contact_author_name     'Dr Jin, Qiong-Hua'
_publ_contact_author_address
;
Department of Chemistry
Capital Normal University
Beijing 100037
People's Republic of China
;
_publ_contact_author_email     jinqh204@163.com
_publ_contact_author_fax     '861068902320'
_publ_contact_author_phone     '861068903033'
_publ_section_title
;\
<i>catena</i>-Poly[[(isoquinoline-\k<i>N</i>)(triphenylphospane-\k<i>P</i>)\
copper(I)]-\m-thiocyanato-\k^2^<i>N</i>:<i>S</i>]
;
loop_
    _publ_author_name
    _publ_author_address
    'Jian-Bao Li'
;
Department of Chemistry
Capital Normal University
Beijing 100048
People's Republic of China
;
    'Li-Li Zhou'
;
Research Center for Import-Export Chemicals Safety of the General
Administration of Quality Supervision, Inspection and Quarantine of the
People's Republic of China (AQSIQ)
Beijing 100123
People's Republic of China
;
    'Man-Hua Wu'
;
Department of Chemistry
Capital Normal University
Beijing 100048
People's Republic of China
;
    'Qiong-Hua Jin'
;
Department of Chemistry
Capital Normal University
Beijing 100048
People's Republic of China
;
    'Cun-Lin Zhang'
;
Key Laboratory of Terahertz Optoelectronics of the Ministry of Education
Department of Physics
Capital Normal University
Beijing 100048
People's Republic of China
;
data_I
_audit_creation_method     SHELXL97
_chemical_name_systematic
;
<i>catena</i>-Poly[[(isoquinoline-\k<i>N</i>)(triphenylphospane-
\k<i>P</i>)copper(I)]-\m-thiocyanato-\k^2^<i>N</i>:<i>S</i>]
;
_chemical_name_common     ?
_chemical_formula_moiety     'C28 H22 Cu N2 P S'
_chemical_formula_sum     'C28 H22 Cu N2 P S'
_chemical_formula_iupac     '[Cu (N C S) (C9 H7 N) (C18 H15 P)]'
_chemical_formula_weight     513.05
_chemical_melting_point     ?
_symmetry_cell_setting     monoclinic
_symmetry_space_group_name_H-M     'P 21/c'
_symmetry_space_group_name_Hall     '-P 2ybc'
loop_
    _symmetry_equiv_pos_as_xyz
    'x, y, z'
    '-x, y+1/2, -z+1/2'
    '-x, -y, -z'
    'x, -y-1/2, z-1/2'
_cell_length_a     12.9573(13)
_cell_length_b     10.5506(11)
_cell_length_c     18.9241(18)
_cell_angle_alpha     90.00
_cell_angle_beta     108.9610(10)
_cell_angle_gamma     90.00
_cell_volume     2446.7(4)
_cell_formula_units_Z     4
_cell_measurement_reflns_used     2854
_cell_measurement_theta_min     2.55
_cell_measurement_theta_max     22.49
_cell_measurement_temperature     298(2)
_exptl_crystal_description     prism
_exptl_crystal_colour     yellow
_exptl_crystal_size_max     0.32
_exptl_crystal_size_mid     0.21
_exptl_crystal_size_min     0.19
_exptl_crystal_density_diffrn     1.393
_exptl_crystal_density_meas     ?
_exptl_crystal_density_method     'not measured'
_exptl_crystal_F_000     1056
_exptl_absorpt_coefficient_mu     1.062
_exptl_absorpt_correction_type     multi-scan
_exptl_absorpt_process_details     '(SADABS; Bruker, 2001)'
_exptl_absorpt_correction_T_min     0.7274
_exptl_absorpt_correction_T_max     0.8237
_exptl_special_details
;
;
_diffrn_ambient_temperature     298(2)
_diffrn_radiation_type     MoK\a
_diffrn_radiation_wavelength     0.71073
_diffrn_radiation_source     'fine-focus sealed tube'
_diffrn_radiation_monochromator     graphite
_diffrn_measurement_device_type     'Bruker SMART 1000 CCD'
_diffrn_measurement_method     '\f and \w'
_diffrn_detector_area_resol_mean     ?
_diffrn_reflns_number     12067
_diffrn_reflns_av_R_equivalents     0.0421
_diffrn_reflns_av_sigmaI/netI     0.0538
_diffrn_reflns_theta_min     2.55
_diffrn_reflns_theta_max     25.02
_diffrn_reflns_theta_full     25.02
_diffrn_measured_fraction_theta_max     0.998
_diffrn_measured_fraction_theta_full     0.998
_diffrn_reflns_limit_h_min     -15
_diffrn_reflns_limit_h_max     15
_diffrn_reflns_limit_k_min     -12
_diffrn_reflns_limit_k_max     12
_diffrn_reflns_limit_l_min     -22
_diffrn_reflns_limit_l_max     18
_diffrn_standards_number     ?
_diffrn_standards_interval_count     ?
_diffrn_standards_interval_time     ?
_diffrn_standards_decay_%     ?
_refine_special_details
;
Refinement of <i>F</i>^2^ against ALL reflections. The weighted <i>R</i>-factor
<i>wR</i> and goodness of fit <i>S</i> are based on <i>F</i>^2^, conventional
<i>R</i>-factors <i>R</i> are based on <i>F</i>, with <i>F</i> set to zero for
negative <i>F</i>^2^. The threshold expression of <i>F</i>^2^ >
\s(<i>F</i>^2^) is used only for calculating <i>R</i>-factors(gt) <i>etc</i>.
and is not relevant to the choice of reflections for refinement.
<i>R</i>-factors based on <i>F</i>^2^ are statistically about twice as large
as those based on <i>F</i>, and <i>R</i>-factors based on ALL data will be
even larger.
;
_reflns_number_total     4313
_reflns_number_gt     2656
_reflns_threshold_expression     I>2\s(I)
_refine_ls_structure_factor_coef     Fsqd
_refine_ls_matrix_type     full
_refine_ls_R_factor_all     0.0865
_refine_ls_R_factor_gt     0.0410
_refine_ls_wR_factor_gt     0.0840
_refine_ls_wR_factor_ref     0.1084
_refine_ls_goodness_of_fit_ref     1.048
_refine_ls_restrained_S_all     1.048
_refine_ls_number_reflns     4313
_refine_ls_number_parameters     298
_refine_ls_number_restraints     0
_refine_ls_hydrogen_treatment     constr
_refine_ls_weighting_scheme     calc
_refine_ls_weighting_details
       'calc w = 1/[\s^2^(Fo^2^)+(0.0387P)^2^+1.2684P] where P=(Fo^2^+2Fc^2^)/3'
_atom_sites_solution_hydrogens     geom
_atom_sites_solution_primary     direct
_atom_sites_solution_secondary     difmap
_refine_ls_shift/su_max     0.000
_refine_ls_shift/su_mean     0.000
_refine_diff_density_max     0.407
_refine_diff_density_min     -0.246
_refine_ls_extinction_method     none
_refine_ls_extinction_coef     ?
loop_
    _atom_type_symbol
    _atom_type_description
    _atom_type_scat_dispersion_real
    _atom_type_scat_dispersion_imag
    _atom_type_scat_source
    'C' 'C' 0.0033 0.0016
                         'International Tables Vol C Tables 4.2.6.8 and 6.1.1.4'
    'H' 'H' 0.0000 0.0000
                         'International Tables Vol C Tables 4.2.6.8 and 6.1.1.4'
    'N' 'N' 0.0061 0.0033
                         'International Tables Vol C Tables 4.2.6.8 and 6.1.1.4'
    'P' 'P' 0.1023 0.0942
                         'International Tables Vol C Tables 4.2.6.8 and 6.1.1.4'
    'S' 'S' 0.1246 0.1234
                         'International Tables Vol C Tables 4.2.6.8 and 6.1.1.4'
    'Cu' 'Cu' 0.3201 1.2651
                         'International Tables Vol C Tables 4.2.6.8 and 6.1.1.4'
_computing_data_collection     'SMART (Bruker, 2007)'
_computing_cell_refinement     'SAINT-Plus (Bruker, 2007)'
_computing_data_reduction     'SAINT-Plus (Bruker, 2007)'
_computing_structure_solution     'SHELXS97 (Sheldrick, 2008)'
_computing_structure_refinement     'SHELXL97 (Sheldrick, 2008)'
_computing_molecular_graphics     'DIAMOND (Brandenburg, 1999)'
_computing_publication_material     'SHELXTL (Sheldrick, 2008)'
loop_
    _atom_site_type_symbol
    _atom_site_label
    _atom_site_fract_x
    _atom_site_fract_y
    _atom_site_fract_z
    _atom_site_U_iso_or_equiv
    _atom_site_adp_type
    _atom_site_calc_flag
    _atom_site_refinement_flags
    _atom_site_occupancy
    _atom_site_symmetry_multiplicity
    _atom_site_disorder_assembly
    _atom_site_disorder_group
    Cu Cu1 0.60682(4) 0.39666(4) 0.25965(3) 0.04929(17) Uani d . 1 1 . .
    P P1 0.75772(8) 0.43807(9) 0.35473(6) 0.0449(3) Uani d . 1 1 . .
    S S1 0.44293(9) 0.45262(10) 0.28281(7) 0.0572(3) Uani d . 1 1 . .
    N N1 0.6132(3) 0.4852(3) 0.16249(18) 0.0523(9) Uani d . 1 1 . .
    N N2 0.4224(3) 0.7158(3) 0.2701(2) 0.0638(10) Uani d . 1 1 . .
    C C1 0.6628(3) 0.4305(4) 0.1208(2) 0.0575(11) Uani d . 1 1 . .
    H H1 0.6942 0.3515 0.1357 0.069 Uiso calc R 1 1 . .
    C C2 0.5675(3) 0.6006(4) 0.1397(2) 0.0581(11) Uani d . 1 1 . .
    H H2 0.5312 0.6408 0.1685 0.070 Uiso calc R 1 1 . .
    C C3 0.5719(4) 0.6601(4) 0.0774(3) 0.0629(12) Uani d . 1 1 . .
    H H3 0.5406 0.7398 0.0650 0.076 Uiso calc R 1 1 . .
    C C4 0.6232(3) 0.6021(4) 0.0322(2) 0.0499(10) Uani d . 1 1 . .
    C C5 0.6721(3) 0.4842(4) 0.0535(2) 0.0486(10) Uani d . 1 1 . .
    C C6 0.7248(4) 0.4218(5) 0.0107(3) 0.0700(13) Uani d . 1 1 . .
    H H6 0.7581 0.3440 0.0262 0.084 Uiso calc R 1 1 . .
    C C7 0.7275(4) 0.4745(5) -0.0540(3) 0.0770(14) Uani d . 1 1 . .
    H H7 0.7627 0.4329 -0.0830 0.092 Uiso calc R 1 1 . .
    C C8 0.6774(4) 0.5913(5) -0.0770(3) 0.0744(14) Uani d . 1 1 . .
    H H8 0.6794 0.6257 -0.1218 0.089 Uiso calc R 1 1 . .
    C C9 0.6265(4) 0.6557(5) -0.0369(3) 0.0653(12) Uani d . 1 1 . .
    H H9 0.5939 0.7335 -0.0535 0.078 Uiso calc R 1 1 . .
    C C10 0.8397(3) 0.5678(3) 0.3374(2) 0.0437(9) Uani d . 1 1 . .
    C C11 0.7862(3) 0.6785(4) 0.3058(2) 0.0566(11) Uani d . 1 1 . .
    H H11 0.7108 0.6840 0.2942 0.068 Uiso calc R 1 1 . .
    C C12 0.8432(4) 0.7799(4) 0.2916(3) 0.0689(13) Uani d . 1 1 . .
    H H12 0.8066 0.8541 0.2716 0.083 Uiso calc R 1 1 . .
    C C13 0.9535(4) 0.7718(4) 0.3067(3) 0.0694(13) Uani d . 1 1 . .
    H H13 0.9915 0.8398 0.2959 0.083 Uiso calc R 1 1 . .
    C C14 1.0081(4) 0.6638(4) 0.3376(2) 0.0641(12) Uani d . 1 1 . .
    H H14 1.0833 0.6588 0.3486 0.077 Uiso calc R 1 1 . .
    C C15 0.9514(3) 0.5630(4) 0.3524(2) 0.0546(11) Uani d . 1 1 . .
    H H15 0.9891 0.4897 0.3731 0.065 Uiso calc R 1 1 . .
    C C16 0.8556(3) 0.3077(3) 0.3805(2) 0.0475(10) Uani d . 1 1 . .
    C C17 0.9200(3) 0.2820(4) 0.4534(2) 0.0564(11) Uani d . 1 1 . .
    H H17 0.9139 0.3318 0.4924 0.068 Uiso calc R 1 1 . .
    C C18 0.9935(4) 0.1819(4) 0.4680(3) 0.0672(13) Uani d . 1 1 . .
    H H18 1.0364 0.1647 0.5170 0.081 Uiso calc R 1 1 . .
    C C19 1.0033(4) 0.1087(4) 0.4113(3) 0.0755(15) Uani d . 1 1 . .
    H H19 1.0534 0.0425 0.4216 0.091 Uiso calc R 1 1 . .
    C C20 0.9398(4) 0.1320(4) 0.3393(3) 0.0807(15) Uani d . 1 1 . .
    H H20 0.9462 0.0814 0.3007 0.097 Uiso calc R 1 1 . .
    C C21 0.8663(4) 0.2305(4) 0.3241(3) 0.0645(12) Uani d . 1 1 . .
    H H21 0.8230 0.2456 0.2750 0.077 Uiso calc R 1 1 . .
    C C22 0.7412(3) 0.4807(4) 0.4436(2) 0.0457(10) Uani d . 1 1 . .
    C C23 0.8026(3) 0.5724(4) 0.4911(2) 0.0563(11) Uani d . 1 1 . .
    H H23 0.8544 0.6179 0.4772 0.068 Uiso calc R 1 1 . .
    C C24 0.7881(4) 0.5973(4) 0.5587(2) 0.0674(13) Uani d . 1 1 . .
    H H24 0.8301 0.6592 0.5900 0.081 Uiso calc R 1 1 . .
    C C25 0.7125(4) 0.5319(5) 0.5801(3) 0.0747(14) Uani d . 1 1 . .
    H H25 0.7030 0.5491 0.6258 0.090 Uiso calc R 1 1 . .
    C C26 0.6510(4) 0.4414(5) 0.5342(3) 0.0824(15) Uani d . 1 1 . .
    H H26 0.6001 0.3957 0.5489 0.099 Uiso calc R 1 1 . .
    C C27 0.6640(4) 0.4169(4) 0.4657(3) 0.0682(13) Uani d . 1 1 . .
    H H27 0.6200 0.3565 0.4342 0.082 Uiso calc R 1 1 . .
    C C28 0.4320(3) 0.6079(4) 0.2756(2) 0.0466(10) Uani d . 1 1 . .
loop_
    _atom_site_aniso_label
    _atom_site_aniso_U_11
    _atom_site_aniso_U_22
    _atom_site_aniso_U_33
    _atom_site_aniso_U_12
    _atom_site_aniso_U_13
    _atom_site_aniso_U_23
    Cu1 0.0578(3) 0.0447(3) 0.0480(3) -0.0041(2) 0.0207(2) -0.0004(2)
    P1 0.0494(6) 0.0434(6) 0.0444(6) -0.0001(5) 0.0187(5) 0.0021(5)
    S1 0.0612(7) 0.0445(6) 0.0755(8) 0.0004(5) 0.0353(6) 0.0060(5)
    N1 0.051(2) 0.061(2) 0.048(2) -0.0058(17) 0.0210(18) -0.0031(17)
    N2 0.076(3) 0.050(2) 0.073(3) -0.0087(19) 0.035(2) -0.0070(19)
    C1 0.057(3) 0.058(3) 0.057(3) -0.003(2) 0.019(2) -0.002(2)
    C2 0.061(3) 0.060(3) 0.062(3) 0.003(2) 0.033(2) 0.002(2)
    C3 0.071(3) 0.055(3) 0.072(3) 0.007(2) 0.035(3) 0.006(2)
    C4 0.042(2) 0.057(3) 0.050(3) -0.008(2) 0.016(2) -0.007(2)
    C5 0.043(2) 0.054(3) 0.051(3) -0.0049(19) 0.018(2) -0.007(2)
    C6 0.069(3) 0.077(3) 0.070(3) 0.009(2) 0.031(3) -0.004(3)
    C7 0.089(4) 0.094(4) 0.058(3) -0.005(3) 0.037(3) -0.004(3)
    C8 0.081(3) 0.101(4) 0.047(3) -0.014(3) 0.027(3) 0.003(3)
    C9 0.066(3) 0.075(3) 0.056(3) -0.009(2) 0.021(3) 0.009(2)
    C10 0.053(2) 0.043(2) 0.038(2) -0.0006(18) 0.020(2) -0.0005(17)
    C11 0.054(3) 0.053(3) 0.061(3) 0.000(2) 0.016(2) 0.003(2)
    C12 0.084(4) 0.047(3) 0.081(4) 0.006(2) 0.034(3) 0.014(2)
    C13 0.087(4) 0.053(3) 0.080(4) -0.014(3) 0.043(3) 0.005(2)
    C14 0.061(3) 0.066(3) 0.075(3) -0.007(2) 0.035(3) 0.005(3)
    C15 0.059(3) 0.053(3) 0.060(3) 0.004(2) 0.031(2) 0.010(2)
    C16 0.056(3) 0.041(2) 0.050(3) -0.0028(19) 0.024(2) 0.0048(19)
    C17 0.061(3) 0.051(3) 0.057(3) -0.003(2) 0.019(2) 0.005(2)
    C18 0.066(3) 0.058(3) 0.072(3) 0.004(2) 0.013(3) 0.023(3)
    C19 0.076(3) 0.053(3) 0.105(5) 0.019(2) 0.039(3) 0.023(3)
    C20 0.108(4) 0.063(3) 0.082(4) 0.027(3) 0.046(3) 0.013(3)
    C21 0.089(3) 0.055(3) 0.055(3) 0.017(2) 0.030(3) 0.012(2)
    C22 0.046(2) 0.050(2) 0.043(2) 0.0034(19) 0.017(2) 0.0042(19)
    C23 0.058(3) 0.061(3) 0.055(3) -0.001(2) 0.025(2) -0.002(2)
    C24 0.068(3) 0.081(3) 0.054(3) 0.006(3) 0.021(3) -0.014(2)
    C25 0.069(3) 0.111(4) 0.054(3) 0.016(3) 0.033(3) 0.000(3)
    C26 0.070(3) 0.127(5) 0.062(3) -0.021(3) 0.037(3) 0.002(3)
    C27 0.064(3) 0.091(4) 0.054(3) -0.020(3) 0.025(2) -0.005(2)
    C28 0.049(2) 0.052(3) 0.042(2) -0.002(2) 0.0204(19) 0.002(2)
_geom_special_details
;
All e.s.d.'s (except the e.s.d. in the dihedral angle between two l.s. planes)
are estimated using the full covariance matrix. The cell e.s.d.'s are taken
into account individually in the estimation of e.s.d.'s in distances, angles
and torsion angles; correlations between e.s.d.'s in cell parameters are only
used when they are defined by crystal symmetry. An approximate (isotropic)
treatment of cell e.s.d.'s is used for estimating e.s.d.'s involving l.s.
planes.
;
loop_
    _geom_bond_atom_site_label_1
    _geom_bond_atom_site_label_2
    _geom_bond_site_symmetry_2
    _geom_bond_distance
    _geom_bond_publ_flag
    Cu1 N1 . 2.087(3) y
    Cu1 N2 2_645 1.991(4) y
    Cu1 P1 . 2.2282(11) y
    Cu1 S1 . 2.3781(12) y
    P1 C22 . 1.820(4) ?
    P1 C16 . 1.826(4) ?
    P1 C10 . 1.826(4) ?
    S1 C28 . 1.647(4) ?
    N1 C1 . 1.303(5) ?
    N1 C2 . 1.362(5) ?
    N2 C28 . 1.146(4) ?
    C1 C5 . 1.435(6) ?
    C1 H1 . 0.9300 ?
    C2 C3 . 1.352(6) ?
    C2 H2 . 0.9300 ?
    C3 C4 . 1.385(5) ?
    C3 H3 . 0.9300 ?
    C4 C5 . 1.395(5) ?
    C4 C9 . 1.438(6) ?
    C5 C6 . 1.384(6) ?
    C6 C7 . 1.355(6) ?
    C6 H6 . 0.9300 ?
    C7 C8 . 1.394(6) ?
    C7 H7 . 0.9300 ?
    C8 C9 . 1.340(6) ?
    C8 H8 . 0.9300 ?
    C9 H9 . 0.9300 ?
    C10 C15 . 1.382(5) ?
    C10 C11 . 1.390(5) ?
    C11 C12 . 1.376(6) ?
    C11 H11 . 0.9300 ?
    C12 C13 . 1.366(6) ?
    C12 H12 . 0.9300 ?
    C13 C14 . 1.369(6) ?
    C13 H13 . 0.9300 ?
    C14 C15 . 1.372(5) ?
    C14 H14 . 0.9300 ?
    C15 H15 . 0.9300 ?
    C16 C21 . 1.385(5) ?
    C16 C17 . 1.387(5) ?
    C17 C18 . 1.389(6) ?
    C17 H17 . 0.9300 ?
    C18 C19 . 1.361(6) ?
    C18 H18 . 0.9300 ?
    C19 C20 . 1.366(6) ?
    C19 H19 . 0.9300 ?
    C20 C21 . 1.376(6) ?
    C20 H20 . 0.9300 ?
    C21 H21 . 0.9300 ?
    C22 C27 . 1.378(5) ?
    C22 C23 . 1.383(5) ?
    C23 C24 . 1.378(6) ?
    C23 H23 . 0.9300 ?
    C24 C25 . 1.361(6) ?
    C24 H24 . 0.9300 ?
    C25 C26 . 1.361(6) ?
    C25 H25 . 0.9300 ?
    C26 C27 . 1.385(6) ?
    C26 H26 . 0.9300 ?
    C27 H27 . 0.9300 ?
loop_
    _geom_angle_atom_site_label_1
    _geom_angle_atom_site_label_2
    _geom_angle_atom_site_label_3
    _geom_angle_site_symmetry_1
    _geom_angle_site_symmetry_3
    _geom_angle
    _geom_angle_publ_flag
    N2 Cu1 N1 2_645 . 103.75(14) ?
    N2 Cu1 P1 2_645 . 116.93(11) ?
    N1 Cu1 P1 . . 110.38(9) ?
    N2 Cu1 S1 2_645 . 101.00(11) ?
    N1 Cu1 S1 . . 110.14(10) ?
    P1 Cu1 S1 . . 113.85(4) ?
    C22 P1 C16 . . 102.65(18) ?
    C22 P1 C10 . . 103.35(17) ?
    C16 P1 C10 . . 102.60(17) ?
    C22 P1 Cu1 . . 117.32(13) ?
    C16 P1 Cu1 . . 114.77(13) ?
    C10 P1 Cu1 . . 114.27(13) ?
    C28 S1 Cu1 . . 106.87(14) ?
    C1 N1 C2 . . 116.9(4) ?
    C1 N1 Cu1 . . 120.3(3) ?
    C2 N1 Cu1 . . 122.8(3) ?
    N1 C1 C5 . . 124.3(4) ?
    N1 C1 H1 . . 117.8 ?
    C5 C1 H1 . . 117.8 ?
    C3 C2 N1 . . 123.6(4) ?
    C3 C2 H2 . . 118.2 ?
    N1 C2 H2 . . 118.2 ?
    C2 C3 C4 . . 119.9(4) ?
    C2 C3 H3 . . 120.0 ?
    C4 C3 H3 . . 120.0 ?
    C3 C4 C5 . . 118.6(4) ?
    C3 C4 C9 . . 123.4(4) ?
    C5 C4 C9 . . 117.9(4) ?
    C6 C5 C4 . . 121.3(4) ?
    C6 C5 C1 . . 122.2(4) ?
    C4 C5 C1 . . 116.5(4) ?
    C7 C6 C5 . . 119.7(5) ?
    C7 C6 H6 . . 120.1 ?
    C5 C6 H6 . . 120.1 ?
    C6 C7 C8 . . 119.9(5) ?
    C6 C7 H7 . . 120.1 ?
    C8 C7 H7 . . 120.1 ?
    C9 C8 C7 . . 122.4(5) ?
    C9 C8 H8 . . 118.8 ?
    C7 C8 H8 . . 118.8 ?
    C8 C9 C4 . . 118.7(4) ?
    C8 C9 H9 . . 120.6 ?
    C4 C9 H9 . . 120.6 ?
    C15 C10 C11 . . 117.5(4) ?
    C15 C10 P1 . . 124.6(3) ?
    C11 C10 P1 . . 117.9(3) ?
    C12 C11 C10 . . 120.8(4) ?
    C12 C11 H11 . . 119.6 ?
    C10 C11 H11 . . 119.6 ?
    C13 C12 C11 . . 120.2(4) ?
    C13 C12 H12 . . 119.9 ?
    C11 C12 H12 . . 119.9 ?
    C12 C13 C14 . . 120.1(4) ?
    C12 C13 H13 . . 120.0 ?
    C14 C13 H13 . . 120.0 ?
    C13 C14 C15 . . 119.8(4) ?
    C13 C14 H14 . . 120.1 ?
    C15 C14 H14 . . 120.1 ?
    C14 C15 C10 . . 121.6(4) ?
    C14 C15 H15 . . 119.2 ?
    C10 C15 H15 . . 119.2 ?
    C21 C16 C17 . . 118.2(4) ?
    C21 C16 P1 . . 118.2(3) ?
    C17 C16 P1 . . 123.7(3) ?
    C16 C17 C18 . . 120.0(4) ?
    C16 C17 H17 . . 120.0 ?
    C18 C17 H17 . . 120.0 ?
    C19 C18 C17 . . 120.5(4) ?
    C19 C18 H18 . . 119.7 ?
    C17 C18 H18 . . 119.7 ?
    C18 C19 C20 . . 120.3(4) ?
    C18 C19 H19 . . 119.8 ?
    C20 C19 H19 . . 119.8 ?
    C19 C20 C21 . . 119.7(5) ?
    C19 C20 H20 . . 120.1 ?
    C21 C20 H20 . . 120.1 ?
    C20 C21 C16 . . 121.3(4) ?
    C20 C21 H21 . . 119.3 ?
    C16 C21 H21 . . 119.3 ?
    C27 C22 C23 . . 117.8(4) ?
    C27 C22 P1 . . 118.3(3) ?
    C23 C22 P1 . . 123.9(3) ?
    C24 C23 C22 . . 120.9(4) ?
    C24 C23 H23 . . 119.6 ?
    C22 C23 H23 . . 119.6 ?
    C25 C24 C23 . . 120.5(5) ?
    C25 C24 H24 . . 119.8 ?
    C23 C24 H24 . . 119.8 ?
    C26 C25 C24 . . 119.7(5) ?
    C26 C25 H25 . . 120.2 ?
    C24 C25 H25 . . 120.2 ?
    C25 C26 C27 . . 120.3(5) ?
    C25 C26 H26 . . 119.9 ?
    C27 C26 H26 . . 119.9 ?
    C22 C27 C26 . . 120.9(4) ?
    C22 C27 H27 . . 119.6 ?
    C26 C27 H27 . . 119.6 ?
    N2 C28 S1 . . 178.8(4) ?
loop_
    _geom_torsion_atom_site_label_1
    _geom_torsion_atom_site_label_2
    _geom_torsion_atom_site_label_3
    _geom_torsion_atom_site_label_4
    _geom_torsion_site_symmetry_1
    _geom_torsion_site_symmetry_2
    _geom_torsion_site_symmetry_3
    _geom_torsion_site_symmetry_4
    _geom_torsion
    _geom_torsion_publ_flag
    N2 Cu1 P1 C22 2_645 . . . -106.25(18) ?
    N1 Cu1 P1 C22 . . . . 135.50(18) ?
    S1 Cu1 P1 C22 . . . . 11.04(15) ?
    N2 Cu1 P1 C16 2_645 . . . 14.40(19) ?
    N1 Cu1 P1 C16 . . . . -103.84(18) ?
    S1 Cu1 P1 C16 . . . . 131.69(14) ?
    N2 Cu1 P1 C10 2_645 . . . 132.54(18) ?
    N1 Cu1 P1 C10 . . . . 14.30(17) ?
    S1 Cu1 P1 C10 . . . . -110.16(14) ?
    N2 Cu1 S1 C28 2_645 . . . -158.11(19) ?
    N1 Cu1 S1 C28 . . . . -48.89(18) ?
    P1 Cu1 S1 C28 . . . . 75.70(15) ?
    N2 Cu1 N1 C1 2_645 . . . -41.4(3) ?
    P1 Cu1 N1 C1 . . . . 84.6(3) ?
    S1 Cu1 N1 C1 . . . . -148.8(3) ?
    N2 Cu1 N1 C2 2_645 . . . 138.9(3) ?
    P1 Cu1 N1 C2 . . . . -95.0(3) ?
    S1 Cu1 N1 C2 . . . . 31.5(3) ?
    C2 N1 C1 C5 . . . . 0.2(6) ?
    Cu1 N1 C1 C5 . . . . -179.5(3) ?
    C1 N1 C2 C3 . . . . -0.5(6) ?
    Cu1 N1 C2 C3 . . . . 179.1(3) ?
    N1 C2 C3 C4 . . . . 1.4(7) ?
    C2 C3 C4 C5 . . . . -1.9(6) ?
    C2 C3 C4 C9 . . . . 176.6(4) ?
    C3 C4 C5 C6 . . . . -179.9(4) ?
    C9 C4 C5 C6 . . . . 1.6(6) ?
    C3 C4 C5 C1 . . . . 1.5(5) ?
    C9 C4 C5 C1 . . . . -177.0(3) ?
    N1 C1 C5 C6 . . . . -179.3(4) ?
    N1 C1 C5 C4 . . . . -0.7(6) ?
    C4 C5 C6 C7 . . . . -1.2(7) ?
    C1 C5 C6 C7 . . . . 177.4(4) ?
    C5 C6 C7 C8 . . . . 0.0(7) ?
    C6 C7 C8 C9 . . . . 0.6(8) ?
    C7 C8 C9 C4 . . . . -0.2(7) ?
    C3 C4 C9 C8 . . . . -179.4(4) ?
    C5 C4 C9 C8 . . . . -1.0(6) ?
    C22 P1 C10 C15 . . . . 98.4(4) ?
    C16 P1 C10 C15 . . . . -8.1(4) ?
    Cu1 P1 C10 C15 . . . . -132.9(3) ?
    C22 P1 C10 C11 . . . . -82.6(3) ?
    C16 P1 C10 C11 . . . . 170.9(3) ?
    Cu1 P1 C10 C11 . . . . 46.0(3) ?
    C15 C10 C11 C12 . . . . -1.2(6) ?
    P1 C10 C11 C12 . . . . 179.8(3) ?
    C10 C11 C12 C13 . . . . 1.7(7) ?
    C11 C12 C13 C14 . . . . -1.5(7) ?
    C12 C13 C14 C15 . . . . 1.0(7) ?
    C13 C14 C15 C10 . . . . -0.6(7) ?
    C11 C10 C15 C14 . . . . 0.7(6) ?
    P1 C10 C15 C14 . . . . 179.6(3) ?
    C22 P1 C16 C21 . . . . 163.7(3) ?
    C10 P1 C16 C21 . . . . -89.3(3) ?
    Cu1 P1 C16 C21 . . . . 35.3(4) ?
    C22 P1 C16 C17 . . . . -16.5(4) ?
    C10 P1 C16 C17 . . . . 90.5(4) ?
    Cu1 P1 C16 C17 . . . . -145.0(3) ?
    C21 C16 C17 C18 . . . . 0.7(6) ?
    P1 C16 C17 C18 . . . . -179.1(3) ?
    C16 C17 C18 C19 . . . . 0.2(6) ?
    C17 C18 C19 C20 . . . . -0.8(7) ?
    C18 C19 C20 C21 . . . . 0.5(8) ?
    C19 C20 C21 C16 . . . . 0.4(7) ?
    C17 C16 C21 C20 . . . . -0.9(6) ?
    P1 C16 C21 C20 . . . . 178.8(4) ?
    C16 P1 C22 C27 . . . . -87.1(3) ?
    C10 P1 C22 C27 . . . . 166.4(3) ?
    Cu1 P1 C22 C27 . . . . 39.7(4) ?
    C16 P1 C22 C23 . . . . 92.0(3) ?
    C10 P1 C22 C23 . . . . -14.5(4) ?
    Cu1 P1 C22 C23 . . . . -141.2(3) ?
    C27 C22 C23 C24 . . . . 1.1(6) ?
    P1 C22 C23 C24 . . . . -178.0(3) ?
    C22 C23 C24 C25 . . . . -0.1(7) ?
    C23 C24 C25 C26 . . . . 0.0(7) ?
    C24 C25 C26 C27 . . . . -0.9(8) ?
    C23 C22 C27 C26 . . . . -2.0(6) ?
    P1 C22 C27 C26 . . . . 177.2(4) ?
    C25 C26 C27 C22 . . . . 1.9(8) ?
