# Supplementary material for: catena-Poly[[(isoquinoline-κN)(triphenylphospane-κP)copper(I)]-μ-thio­cyanato-κ2 N:S]
Source: Acta Crystallogr Sect E Struct Rep Online. 2012 Feb 10;68(Pt 3):m283–4. doi: 10.1107/S1600536812004837 (PMC3297240; doi:10.1107/S1600536812004837)
Supplement: Supplementary file 2 [file e-68-0m283-Isup2.hkl]

# 
# h,k,l, Fc-squared, Fo-squared, sigma(Fo-squared) and status flag 
# 
data_I
_shelx_title ' 101229c in P2(1)/c' 
_shelx_refln_list_code          4 
_shelx_F_calc_maximum      311.71 
_exptl_crystal_F_000      1056.00 
_reflns_d_resolution_high  0.8402 
 
loop_ 
 _symmetry_equiv_pos_as_xyz 
 'x, y, z' 
 '-x, y+1/2, -z+1/2' 
 '-x, -y, -z' 
 'x, -y-1/2, z-1/2' 
 
_cell_length_a    12.9573 
_cell_length_b    10.5506 
_cell_length_c    18.9241 
_cell_angle_alpha  90.000 
_cell_angle_beta  108.961 
_cell_angle_gamma  90.000 
 
_shelx_F_squared_multiplier     1.000 
 
loop_ 
 _refln_index_h 
 _refln_index_k 
 _refln_index_l 
 _refln_F_squared_calc 
 _refln_F_squared_meas 
 _refln_F_squared_sigma 
 _refln_observed_status 
   2   0   0       96.50       93.90     16.36 o 
   3   0   0    18388.39    19948.15    234.22 o 
   4   0   0     3404.83     3746.93     59.12 o 
   5   0   0    24254.34    25462.14    257.19 o 
   6   0   0     5087.96     4903.77     68.90 o 
   7   0   0     1512.95     1547.37     39.36 o 
   8   0   0      378.04      350.60     41.85 o 
   9   0   0       63.99       60.45     17.85 o 
  10   0   0       50.72       24.49     21.24 o 
  11   0   0       62.12       44.20     26.97 o 
  12   0   0       67.29       54.68     51.10 o 
  13   0   0      263.08      370.18     79.36 o 
  14   0   0       35.64       92.81     60.20 o 
   1   1   0     1766.47     1994.71     24.55 o 
   2   1   0     1428.60     1604.33     26.16 o 
   3   1   0     3215.64     3299.69     33.69 o 
   4   1   0     1088.98     1182.67     18.27 o 
   5   1   0       87.06       80.20      8.96 o 
   6   1   0       34.36        4.66      7.20 o 
   7   1   0     3809.23     3850.60     51.97 o 
   8   1   0      446.77      429.90     18.89 o 
   9   1   0        8.97       -1.56     11.37 o 
  10   1   0        3.93       -6.36     12.33 o 
  11   1   0        2.54      -18.32     15.11 o 
  12   1   0      182.43      295.08     48.44 o 
  13   1   0      247.02      408.35     57.27 o 
  14   1   0        5.46       -7.69     36.92 o 
   0   2   0    24688.54    24737.77    234.40 o 
   1   2   0    25115.91    26478.26    177.35 o 
   2   2   0    12224.69    12557.27     96.73 o 
   3   2   0     5665.46     5844.20     50.90 o 
   4   2   0      908.53      917.35     19.49 o 
   5   2   0       39.59       17.30      6.44 o 
   6   2   0     1313.08     1283.17     33.26 o 
   7   2   0       22.47       14.40      8.83 o 
   8   2   0       16.41       -5.02     10.16 o 
   9   2   0        6.61       -0.33     12.20 o 
  10   2   0      266.72      259.79     24.03 o 
  11   2   0       14.29      -21.36     15.00 o 
  12   2   0        9.80      -14.66     26.27 o 
  13   2   0        0.10      -22.75     30.93 o 
  14   2   0      150.73      217.34     51.48 o 
   1   3   0     4185.63     4042.81     38.65 o 
   2   3   0    12132.21    13095.26    105.62 o 
   3   3   0      312.18      272.31     11.16 o 
   4   3   0     1574.77     1555.10     26.32 o 
   5   3   0       43.88        9.89      8.16 o 
   6   3   0     3910.17     3700.12     40.33 o 
   7   3   0     5748.17     5736.50     66.96 o 
   8   3   0      465.77      490.79     23.01 o 
   9   3   0      289.80      264.76     26.02 o 
  10   3   0       53.39       40.14     20.09 o 
  11   3   0       37.59       11.31     15.21 o 
  12   3   0      485.67      769.28     55.25 o 
  13   3   0      630.02      841.49     75.78 o 
  14   3   0       32.20       98.71     61.84 o 
   0   4   0     6245.77     6026.82     66.57 o 
   1   4   0     2910.16     2753.70     33.88 o 
   2   4   0     1301.93     1231.74     26.68 o 
   3   4   0     2419.88     2522.97     40.95 o 
   4   4   0     1889.46     1728.08     28.56 o 
   5   4   0     6653.50     6698.94     67.42 o 
   6   4   0      168.75      164.50     16.33 o 
   7   4   0      120.23      115.89     16.05 o 
   8   4   0      360.59      378.93     26.02 o 
   9   4   0      211.83      266.18     33.83 o 
  10   4   0      825.81      793.16     45.12 o 
  11   4   0       32.23       13.14     20.06 o 
  12   4   0       12.73       -2.78     29.14 o 
  13   4   0       69.85      100.65     51.00 o 
   1   5   0     1692.56     1677.11     28.25 o 
   2   5   0      652.88      710.60     22.85 o 
   3   5   0     3371.85     3541.61     53.21 o 
   4   5   0      379.30      408.60     28.72 o 
   5   5   0      151.40      130.95     17.84 o 
   6   5   0      164.61      181.75     16.91 o 
   7   5   0     1912.46     1849.50     45.25 o 
   8   5   0      365.26      426.90     30.95 o 
   9   5   0      215.45      214.06     30.40 o 
  10   5   0       26.72       16.68     18.59 o 
  11   5   0       54.11       37.52     25.13 o 
  12   5   0       25.90       34.03     34.68 o 
  13   5   0      131.19       71.52     60.00 o 
   0   6   0     8442.11     8091.54    133.02 o 
   1   6   0     1586.15     1529.12     33.15 o 
   2   6   0       97.49       78.48     13.90 o 
   3   6   0        1.00       -8.42      9.80 o 
   4   6   0      980.50     1005.79     31.78 o 
   5   6   0      849.12      759.81     29.09 o 
   6   6   0      736.63      742.90     30.25 o 
   7   6   0       28.47        2.37     14.28 o 
   8   6   0        3.02      -20.56     15.67 o 
   9   6   0       90.13      131.23     29.74 o 
  10   6   0       10.49       -3.86     19.24 o 
  11   6   0       82.97       51.77     28.01 o 
  12   6   0        6.02      -27.53     33.57 o 
   1   7   0      353.16      360.21     27.92 o 
   2   7   0     2827.01     2581.21     48.84 o 
   3   7   0     4670.45     4581.32     69.29 o 
   4   7   0     1458.87     1355.75     38.46 o 
   5   7   0       71.72       45.45     17.05 o 
   6   7   0       35.38       33.87     16.78 o 
   7   7   0      246.58      267.19     29.00 o 
   8   7   0      220.55      222.94     27.57 o 
   9   7   0      407.99      446.31     36.78 o 
  10   7   0       16.15      -13.78     20.46 o 
  11   7   0       88.10       67.84     31.41 o 
  12   7   0       26.52       20.32     37.86 o 
   0   8   0      557.18      549.60     41.11 o 
   1   8   0      213.66      201.85     27.35 o 
   2   8   0      498.74      619.21     42.24 o 
   3   8   0      535.33      566.96     40.44 o 
   4   8   0     1213.59     1208.86     39.00 o 
   5   8   0       21.05        1.95     16.50 o 
   6   8   0        1.20      -12.30     15.87 o 
   7   8   0       11.06      -19.83     21.20 o 
   8   8   0       27.35       -5.47     18.55 o 
   9   8   0      374.19      432.49     47.30 o 
  10   8   0      371.46      497.15     56.73 o 
  11   8   0        0.38      -10.55     38.81 o 
   1   9   0       56.90       42.12     22.47 o 
   2   9   0      448.24      546.01     40.44 o 
   3   9   0      309.27      341.88     36.27 o 
   4   9   0      111.47      108.75     26.70 o 
   5   9   0       28.96        4.78     21.28 o 
   6   9   0       12.80      -28.09     18.73 o 
   7   9   0       58.58       51.29     25.83 o 
   8   9   0       37.70       10.87     21.01 o 
   9   9   0        0.81      -31.60     21.06 o 
  10   9   0       10.26        2.50     24.18 o 
   0  10   0      229.13      309.88     63.78 o 
   1  10   0      196.50      213.60     37.56 o 
   2  10   0       15.98       13.56     22.99 o 
   3  10   0      266.67      278.95     36.26 o 
   4  10   0     1059.27     1058.60     49.84 o 
   5  10   0      370.35      386.61     42.67 o 
   6  10   0        2.14      -12.26     23.36 o 
   7  10   0        0.15      -27.07     23.37 o 
   8  10   0      109.85       69.58     30.62 o 
   1  11   0      104.67      140.49     38.11 o 
   2  11   0      235.03      286.98     49.01 o 
   3  11   0      769.55      877.19     58.87 o 
   4  11   0      109.64      122.76     33.12 o 
   5  11   0       34.85      -13.51     25.50 o 
   6  11   0       38.61      -16.11     25.77 o 
   7  11   0       15.24       -5.76     26.88 o 
   0  12   0        8.33        4.06     45.00 o 
   1  12   0       12.64       -2.89     29.06 o 
   2  12   0       62.31       14.59     34.19 o 
   3  12   0       43.67       57.19     37.48 o 
   4  12   0        0.74       25.09     33.44 o 
 -14   1   1       13.60       11.53     35.91 o 
 -13   1   1      476.54      725.38     93.49 o 
 -12   1   1      916.93      983.13     39.21 o 
 -11   1   1      136.01      160.27     24.50 o 
 -10   1   1      689.29      646.13     26.08 o 
  -9   1   1      363.10      379.40     33.75 o 
  -8   1   1     1018.04     1060.73     24.70 o 
  -7   1   1     9096.36     9342.38     77.20 o 
  -6   1   1     4759.08     4832.26     66.23 o 
  -5   1   1      813.94      815.93     16.59 o 
  -4   1   1      569.68      703.81     16.42 o 
  -3   1   1     4839.18     5387.34     46.33 o 
  -2   1   1    15009.29    15582.88     98.61 o 
  -1   1   1    21951.16    22266.54    268.25 o 
   1   1   1     3243.14     3599.42     49.44 o 
   2   1   1       35.88       53.26      6.94 o 
   3   1   1     8506.32     9096.53     67.55 o 
   4   1   1     1624.06     1732.64     34.93 o 
   5   1   1     2529.85     2663.40     31.81 o 
   6   1   1     9748.37    10262.93     79.29 o 
   7   1   1     3524.07     3462.11     42.66 o 
   8   1   1      765.93      744.01     21.15 o 
   9   1   1       57.97       49.23     13.87 o 
  10   1   1        1.40      -19.08     12.72 o 
  11   1   1      275.41      305.45     53.47 o 
  12   1   1     1005.52     1149.66     65.57 o 
  13   1   1      453.61      616.80     72.73 o 
  14   1   1        2.24      -47.25     31.50 o 
 -14   2   1      625.44      936.05     81.92 o 
 -13   2   1      101.64      179.08     43.85 o 
 -12   2   1        0.08      -10.55     20.53 o 
 -11   2   1        3.36      -21.69     14.46 o 
 -10   2   1       58.38       32.37     15.50 o 
  -9   2   1     1824.15     1826.16     39.77 o 
  -8   2   1     1804.54     1867.67     37.83 o 
  -7   2   1      133.08      153.37     13.81 o 
  -6   2   1     2458.91     2461.79     31.18 o 
  -5   2   1     3393.62     3286.58     41.60 o 
  -4   2   1     6199.00     6346.15     57.90 o 
  -3   2   1     1709.66     1712.45     24.08 o 
  -2   2   1      808.36      772.73     17.16 o 
  -1   2   1    20629.63    21577.40    131.85 o 
   0   2   1     6826.60     7540.59     60.12 o 
   1   2   1     9411.89    10095.59     89.30 o 
   2   2   1    21773.06    22836.82    179.41 o 
   3   2   1     9636.57    10348.81     77.17 o 
   4   2   1     4286.61     4287.82     45.03 o 
   5   2   1      559.61      446.91     16.06 o 
   6   2   1      997.45      895.24     20.09 o 
   7   2   1     1106.37     1175.62     27.03 o 
   8   2   1      915.80      891.27     26.80 o 
   9   2   1      174.88      154.45     18.44 o 
  10   2   1      211.83      250.43     24.07 o 
  11   2   1      371.94      366.43     39.11 o 
  12   2   1       32.14       45.38     31.28 o 
  13   2   1      338.97      461.37     61.04 o 
  14   2   1      112.47      127.66     45.94 o 
 -14   3   1        3.72      -12.89     32.81 o 
 -13   3   1       43.62       15.21     35.13 o 
 -12   3   1        2.02      -15.94     16.56 o 
 -11   3   1        8.72      -14.89     15.28 o 
 -10   3   1       37.74       15.89     15.49 o 
  -9   3   1      161.18      186.51     22.46 o 
  -8   3   1       83.60       58.59     13.87 o 
  -7   3   1      270.38      278.86     28.65 o 
  -6   3   1       38.21       17.05     10.59 o 
  -5   3   1      299.06      364.86     22.41 o 
  -4   3   1     4720.23     5067.60     55.35 o 
  -3   3   1       42.89       81.86     10.67 o 
  -2   3   1     4457.32     4413.94     46.41 o 
  -1   3   1      151.32      187.15     14.58 o 
   0   3   1     2427.90     2627.14     31.93 o 
   1   3   1       79.94       85.11      9.93 o 
   2   3   1      617.40      619.24     17.47 o 
   3   3   1     1138.47     1135.82     25.00 o 
   4   3   1      109.56       65.35      9.62 o 
   5   3   1      596.12      610.96     18.81 o 
   6   3   1      536.62      566.29     20.46 o 
   7   3   1       11.38       12.82      9.30 o 
   8   3   1       77.73       55.62     14.25 o 
   9   3   1      118.76      106.68     17.54 o 
  10   3   1      105.70       77.97     18.76 o 
  11   3   1      242.07      274.86     35.36 o 
  12   3   1        0.26      -17.97     23.97 o 
  13   3   1       65.96       92.36     71.95 o 
 -14   4   1       94.15      209.04     75.58 o 
 -13   4   1        0.65       -0.58     49.74 o 
 -12   4   1       41.66       46.21     24.39 o 
 -11   4   1        1.80      -19.73     15.07 o 
 -10   4   1        8.84      -20.25     13.50 o 
  -9   4   1       13.51       -9.26     13.05 o 
  -8   4   1      790.59      729.98     26.09 o 
  -7   4   1      649.07      644.83     22.98 o 
  -6   4   1     4189.87     4090.05     53.30 o 
  -5   4   1     2663.18     2581.33     38.55 o 
  -4   4   1       18.98       16.75      9.88 o 
  -3   4   1     2698.33     2919.86     48.99 o 
  -2   4   1      315.42      317.25     10.39 o 
  -1   4   1     5822.50     6258.85     48.74 o 
   0   4   1    13275.65    13745.29    109.34 o 
   1   4   1    15389.71    16007.34    126.29 o 
   2   4   1     1165.79     1328.77     27.89 o 
   3   4   1       25.19       24.05      6.59 o 
   4   4   1      260.22      302.23     22.33 o 
   5   4   1     2065.48     2109.62     35.02 o 
   6   4   1     1570.16     1546.39     32.16 o 
   7   4   1      109.28      111.19     15.61 o 
   8   4   1        0.73      -16.97     11.32 o 
   9   4   1      975.80      924.54     30.55 o 
  10   4   1      178.18      144.82     28.86 o 
  11   4   1       79.84       55.67     35.32 o 
  12   4   1        0.06      -50.08     35.32 o 
  13   4   1      162.22      134.81     68.13 o 
 -13   5   1       68.67       43.41     81.15 o 
 -12   5   1      149.42      177.91     34.83 o 
 -11   5   1        5.04       -6.13     17.52 o 
 -10   5   1       49.49       28.13     20.43 o 
  -9   5   1       22.86       15.40     18.30 o 
  -8   5   1     1149.26     1126.87     37.69 o 
  -7   5   1     2155.44     2070.86     40.07 o 
  -6   5   1     1442.73     1374.59     37.45 o 
  -5   5   1      189.74      189.57     19.61 o 
  -4   5   1     1116.01     1083.73     31.95 o 
  -3   5   1     3221.52     3212.34     49.93 o 
  -2   5   1     5685.26     5679.43     48.82 o 
  -1   5   1     2112.50     2017.11     25.49 o 
   0   5   1        8.70        4.11      5.24 o 
   1   5   1     3176.27     3004.03     68.75 o 
   2   5   1     2538.59     2566.20     42.81 o 
   3   5   1     4744.72     4875.76    154.59 o 
   4   5   1      879.85      866.21     27.62 o 
   5   5   1      558.08      532.27     18.82 o 
   6   5   1      469.77      464.36     25.59 o 
   7   5   1      690.17      670.67     29.01 o 
   8   5   1     1277.33     1275.85     39.83 o 
   9   5   1       14.50        3.48     16.89 o 
  10   5   1       72.08       50.30     25.18 o 
  11   5   1      287.40      377.47     55.77 o 
  12   5   1      179.72      189.47     47.58 o 
  13   5   1      100.16       81.29     42.83 o 
 -13   6   1       27.77       51.80     40.18 o 
 -12   6   1       87.31       44.86     51.15 o 
 -11   6   1      292.51      307.67     57.29 o 
 -10   6   1      876.46      856.30     38.52 o 
  -9   6   1      594.49      711.35     56.73 o 
  -8   6   1      150.73      151.35     24.23 o 
  -7   6   1      686.76      662.23     30.30 o 
  -6   6   1       66.97       51.26     16.29 o 
  -5   6   1     1324.86     1350.07     37.63 o 
  -4   6   1     1703.52     1652.78     39.54 o 
  -3   6   1      101.50       95.01     16.57 o 
  -2   6   1      750.25      672.88     15.36 o 
  -1   6   1      346.12      332.40     22.71 o 
   0   6   1      362.99      407.88     22.45 o 
   1   6   1       82.56       75.92     14.40 o 
   2   6   1     1608.29     1637.11     36.38 o 
   3   6   1     1273.71     1155.60     32.36 o 
   4   6   1     2262.65     2219.14     46.29 o 
   5   6   1      273.23      326.75     31.03 o 
   6   6   1        1.17      -12.01     13.43 o 
   7   6   1        0.61      -11.85     13.54 o 
   8   6   1      605.30      607.51     39.78 o 
   9   6   1     1083.90     1100.31     41.05 o 
  10   6   1      760.05      834.08     48.43 o 
  11   6   1        0.62        3.53     31.17 o 
  12   6   1        1.67      -11.26     34.54 o 
 -12   7   1       14.99      -48.33     32.22 o 
 -11   7   1       39.32       -8.56     22.11 o 
 -10   7   1       45.56       29.03     21.34 o 
  -9   7   1      126.97       96.28     27.12 o 
  -8   7   1       14.62       17.59     17.72 o 
  -7   7   1      639.17      649.68     34.69 o 
  -6   7   1       57.05       51.50     18.02 o 
  -5   7   1      167.71      146.36     21.69 o 
  -4   7   1      147.05      151.85     22.00 o 
  -3   7   1      701.73      625.09     33.36 o 
  -2   7   1       25.56        4.30     11.63 o 
  -1   7   1      131.21      125.56     20.63 o 
   0   7   1     1408.19     1468.59     43.68 o 
   1   7   1      192.74      165.37     18.54 o 
   2   7   1      308.84      334.49     24.99 o 
   3   7   1      276.84      264.79     24.29 o 
   4   7   1      281.57      293.95     25.92 o 
   5   7   1       41.44       10.89     13.99 o 
   6   7   1      595.30      618.94     34.72 o 
   7   7   1        0.52      -20.14     13.42 o 
   8   7   1        1.35      -10.28     16.88 o 
   9   7   1       14.17       16.03     19.39 o 
  10   7   1       16.72       -3.99     26.25 o 
  11   7   1        0.88        4.23     32.82 o 
 -11   8   1       68.93      105.49     32.42 o 
 -10   8   1      267.63      220.79     37.88 o 
  -9   8   1      352.15      447.83     38.28 o 
  -8   8   1      320.98      343.68     33.68 o 
  -7   8   1      311.25      325.00     38.69 o 
  -6   8   1        2.37      -23.63     15.81 o 
  -5   8   1      562.72      661.64     35.81 o 
  -4   8   1      987.80      972.43     42.14 o 
  -3   8   1       68.30       57.71     19.13 o 
  -2   8   1       43.87       62.19     20.40 o 
  -1   8   1       17.93        5.57     16.09 o 
   0   8   1      396.85      435.33     72.66 o 
   1   8   1       79.32       60.46     20.56 o 
   2   8   1      175.86      141.56     29.79 o 
   3   8   1     1115.85      998.72     39.52 o 
   4   8   1      179.18      208.85     25.50 o 
   5   8   1      345.12      399.44     35.01 o 
   6   8   1       34.33       42.60     19.05 o 
   7   8   1       80.86       30.06     30.68 o 
   8   8   1      200.46      250.58     35.93 o 
   9   8   1      571.21      719.88     46.30 o 
  10   8   1      233.42      208.97     36.81 o 
  11   8   1       96.49       50.50     39.45 o 
 -10   9   1        8.48      -15.81     23.12 o 
  -9   9   1       99.10       68.86     25.53 o 
  -8   9   1       27.38        1.82     20.68 o 
  -7   9   1      147.04      121.26     30.34 o 
  -6   9   1       23.31       22.25     21.36 o 
  -5   9   1      113.70       85.15     26.20 o 
  -4   9   1      412.32      477.67     42.03 o 
  -3   9   1     1657.29     1771.77     82.18 o 
  -2   9   1     1733.01     1771.88     69.90 o 
  -1   9   1       24.27       -4.03     21.54 o 
   0   9   1      338.71      347.39     34.00 o 
   1   9   1        7.29      -17.75     18.23 o 
   2   9   1     2788.59     2648.56     69.57 o 
   3   9   1     1373.67     1420.89     59.40 o 
   4   9   1       50.98       54.94     23.65 o 
   5   9   1        0.25       -2.14     20.30 o 
   6   9   1       77.72       26.20     28.32 o 
   7   9   1      135.97       70.74     23.23 o 
   8   9   1      162.59      164.22     39.01 o 
   9   9   1       20.34        6.41     22.99 o 
  -9  10   1       27.01        6.38     28.12 o 
  -8  10   1       15.27      -23.72     24.24 o 
  -7  10   1       23.50      -19.18     23.02 o 
  -6  10   1        3.71      -22.17     21.29 o 
  -5  10   1       25.91       13.04     23.88 o 
  -4  10   1       47.62       72.49     27.47 o 
  -3  10   1        1.85      -27.39     23.75 o 
  -2  10   1        0.42      -21.45     23.26 o 
  -1  10   1        8.78       -8.16     24.38 o 
   0  10   1       55.02       23.97     27.64 o 
   1  10   1        0.19      -21.12     23.73 o 
   2  10   1      191.53      193.71     31.64 o 
   3  10   1       23.82        8.34     21.70 o 
   4  10   1       42.47       47.05     25.46 o 
   5  10   1       89.58       32.98     24.25 o 
   6  10   1       89.47       30.92     26.49 o 
   7  10   1        3.89      -30.47     22.99 o 
   8  10   1        0.81      -13.29     25.46 o 
  -7  11   1        9.44      -12.06     26.99 o 
  -6  11   1       14.01      -29.91     23.57 o 
  -5  11   1        7.49      -19.58     30.89 o 
  -4  11   1      435.67      661.93     65.04 o 
  -3  11   1      467.74      648.21     64.38 o 
  -2  11   1      383.70      581.78     61.79 o 
  -1  11   1      448.63      552.51     60.01 o 
   0  11   1       33.22       34.13     31.23 o 
   1  11   1      167.43      180.23     43.66 o 
   2  11   1      169.16      183.43     34.53 o 
   3  11   1     1043.18     1199.49     67.12 o 
   4  11   1      194.38      232.89     38.96 o 
   5  11   1        9.08       -0.44     26.12 o 
   6  11   1        6.69      -35.24     23.50 o 
  -4  12   1      363.74      408.48     58.31 o 
  -3  12   1        1.67      -34.10     29.61 o 
  -2  12   1       26.00       18.97     33.39 o 
  -1  12   1       42.85       10.00     32.02 o 
   0  12   1       48.26       49.49     37.36 o 
   1  12   1       85.78       47.14     34.56 o 
   2  12   1       37.37       11.41     35.51 o 
   3  12   1      142.47      113.89     35.46 o 
   4  12   1      530.52      609.88     56.38 o 
 -14   0   2      120.95      203.62     64.16 o 
 -13   0   2       30.71       91.75     57.00 o 
 -12   0   2      267.04      285.27     43.47 o 
 -11   0   2      131.27       94.15     45.44 o 
 -10   0   2      187.76      224.80     57.24 o 
  -9   0   2     3884.98     4058.73     99.74 o 
  -8   0   2      269.03      276.92     38.90 o 
  -7   0   2     5874.50     5523.15     84.78 o 
  -6   0   2    14625.13    14461.66    141.65 o 
  -5   0   2    11978.04    12372.60    120.21 o 
  -4   0   2    17624.74    17437.24    150.38 o 
  -3   0   2     1371.80     1498.16     34.11 o 
  -2   0   2      672.82      766.64     20.52 o 
   1   0   2       26.02       43.26     11.13 o 
   2   0   2    97161.22    96767.19   1255.40 o 
   3   0   2    20575.58    20790.02    306.64 o 
   4   0   2     1457.60     1518.37     29.94 o 
   5   0   2    12352.94    12675.61    124.41 o 
   6   0   2     2398.20     2272.32     44.92 o 
   7   0   2      128.23      153.16     19.77 o 
   8   0   2       78.91       78.79     17.82 o 
   9   0   2       53.40       36.37     16.45 o 
  10   0   2        6.13       40.16     38.23 o 
  11   0   2      855.94      847.87     78.78 o 
  12   0   2      562.17      689.93     89.04 o 
  13   0   2      401.54      586.96     93.68 o 
  14   0   2       55.15       64.84     58.36 o 
 -14   1   2        0.77      -23.00     33.91 o 
 -13   1   2       91.12      147.00     43.55 o 
 -12   1   2       87.43       78.64     23.05 o 
 -11   1   2      369.41      386.81     34.52 o 
 -10   1   2       96.79       90.80     17.71 o 
  -9   1   2       27.24       15.27     12.83 o 
  -8   1   2     1900.64     1954.96     32.68 o 
  -7   1   2     1550.51     1573.47     27.49 o 
  -6   1   2       61.98       23.46      7.83 o 
  -5   1   2      346.27      306.70     11.24 o 
  -4   1   2     4765.69     5251.19     49.68 o 
  -3   1   2     1736.14     1888.86     24.32 o 
  -2   1   2    11208.71    11948.19    308.63 o 
  -1   1   2     1475.46     1830.15     29.73 o 
   0   1   2     2741.41     2487.67     50.71 o 
   1   1   2     1372.69     1450.27     27.50 o 
   2   1   2    14057.03    15463.94     98.74 o 
   3   1   2    12437.82    13563.02    111.14 o 
   4   1   2     3130.02     3223.72     36.25 o 
   5   1   2      258.22      227.59     13.40 o 
   6   1   2     4070.10     4154.03     44.76 o 
   7   1   2     3276.42     3328.62     42.00 o 
   8   1   2      202.18      217.71     16.30 o 
   9   1   2       94.84      133.80     17.05 o 
  10   1   2        1.78      -22.97     16.48 o 
  11   1   2      277.63      359.27     50.23 o 
  12   1   2      146.08      252.52     48.37 o 
  13   1   2        0.29       26.41     45.20 o 
  14   1   2        0.41      -25.64     35.41 o 
 -14   2   2        9.84       -6.27     38.13 o 
 -13   2   2        0.62      -40.65     27.43 o 
 -12   2   2        0.01      -27.18     18.12 o 
 -11   2   2      194.16      186.44     23.21 o 
 -10   2   2        2.48      -11.48     12.63 o 
  -9   2   2       96.20       84.61     16.11 o 
  -8   2   2        3.89      -14.11      9.41 o 
  -7   2   2      860.99      844.68     24.53 o 
  -6   2   2     2652.50     2733.41     40.36 o 
  -5   2   2      130.18      206.48     33.64 o 
  -4   2   2      605.85      592.97     16.06 o 
  -3   2   2     3162.59     3317.22     41.00 o 
  -2   2   2     9938.98    10397.74     83.31 o 
  -1   2   2      295.28      329.74     10.04 o 
   0   2   2     1810.63     1760.97     28.83 o 
   1   2   2     4748.47     5211.45     59.26 o 
   2   2   2    14564.10    15737.01    103.52 o 
   3   2   2     6852.77     7333.65     60.18 o 
   4   2   2      576.83      556.93     15.62 o 
   5   2   2     5112.33     5265.36     54.94 o 
   6   2   2      721.24      699.06     21.06 o 
   7   2   2      147.26      138.57     13.41 o 
   8   2   2        5.10       -4.63      9.12 o 
   9   2   2      120.17       99.92     16.73 o 
  10   2   2        5.13       -8.75     18.41 o 
  11   2   2       23.90       31.26     32.03 o 
  12   2   2        6.97      -16.85     31.06 o 
  13   2   2      372.00      517.33     63.54 o 
 -14   3   2        0.43      -23.37     31.99 o 
 -13   3   2      244.25      367.91     55.67 o 
 -12   3   2      584.98      704.04     38.72 o 
 -11   3   2     1212.90     1289.64     38.52 o 
 -10   3   2      530.97      627.93     31.82 o 
  -9   3   2       10.22       -7.11     14.03 o 
  -8   3   2     2104.94     2109.32     46.70 o 
  -7   3   2     2959.63     3024.76     47.09 o 
  -6   3   2     1146.61     1027.45     25.56 o 
  -5   3   2      482.42      467.06     16.61 o 
  -4   3   2     2449.41     2628.02     41.26 o 
  -3   3   2     2569.98     2694.45     38.88 o 
  -2   3   2      736.91      661.66     14.73 o 
  -1   3   2      941.73      898.89     15.18 o 
   0   3   2     3194.90     3275.29     39.67 o 
   1   3   2     6195.67     6453.02     61.58 o 
   2   3   2      221.44      209.27     25.91 o 
   3   3   2     3102.05     2991.94     35.56 o 
   4   3   2     6502.10     6647.07     62.25 o 
   5   3   2     2736.18     2703.92     38.72 o 
   6   3   2    16545.98    16667.45    253.23 o 
   7   3   2     3016.26     2951.86     45.91 o 
   8   3   2       94.56       76.81     14.88 o 
   9   3   2      340.17      364.79     25.57 o 
  10   3   2      113.38       95.58     26.41 o 
  11   3   2      601.63      708.20     47.92 o 
  12   3   2      552.12      807.97     58.17 o 
  13   3   2       14.71       32.81     54.00 o 
 -14   4   2       91.72       83.42     54.00 o 
 -13   4   2       21.54       26.81     54.97 o 
 -12   4   2      149.10      120.60     27.12 o 
 -11   4   2      193.85      200.91     25.21 o 
 -10   4   2      733.74      741.16     40.90 o 
  -9   4   2      524.88      505.72     37.62 o 
  -8   4   2      529.37      514.78     26.18 o 
  -7   4   2       21.34        0.96     10.85 o 
  -6   4   2     2693.76     2734.14     55.60 o 
  -5   4   2     1679.44     1670.73     36.82 o 
  -4   4   2     1814.13     1702.98     35.00 o 
  -3   4   2      751.96      720.44     22.32 o 
  -2   4   2     1653.95     1779.14     23.24 o 
  -1   4   2     1444.51     1387.82     21.04 o 
   0   4   2      686.40      664.72     18.37 o 
   1   4   2     1647.66     1714.58     30.60 o 
   2   4   2     1172.52     1236.39     27.38 o 
   3   4   2     1575.26     1638.80     33.60 o 
   4   4   2      139.17      121.42     12.33 o 
   5   4   2       23.59       19.33      9.31 o 
   6   4   2      496.40      481.26     20.83 o 
   7   4   2        3.82       -8.02     10.29 o 
   8   4   2      157.16      181.45     19.36 o 
   9   4   2      765.17      752.22     31.33 o 
  10   4   2      173.41       80.00     34.59 o 
  11   4   2        4.52      -24.43     28.29 o 
  12   4   2        2.71       -7.60     33.29 o 
  13   4   2       37.37       60.39     62.32 o 
 -13   5   2       98.98       84.96     71.57 o 
 -12   5   2       33.89       24.53     23.23 o 
 -11   5   2      276.38      209.71     29.79 o 
 -10   5   2        2.05      -24.69     16.46 o 
  -9   5   2      115.98       88.89     29.95 o 
  -8   5   2      277.36      333.41     29.22 o 
  -7   5   2       81.41       73.83     17.94 o 
  -6   5   2      495.72      495.90     29.79 o 
  -5   5   2      291.11      335.92     23.78 o 
  -4   5   2     2030.61     1933.95     39.89 o 
  -3   5   2     4191.31     4025.12     51.04 o 
  -2   5   2        0.64       -2.16      6.15 o 
  -1   5   2     1339.22     1281.77     21.65 o 
   0   5   2      375.81      381.08     16.57 o 
   1   5   2      324.21      298.33     17.72 o 
   2   5   2     5330.63     5465.65     66.48 o 
   3   5   2     1058.64     1103.82     29.82 o 
   4   5   2     1567.80     1640.34     28.47 o 
   5   5   2       92.63       83.94     15.57 o 
   6   5   2     1489.25     1380.08     37.78 o 
   7   5   2      190.80      183.19     22.15 o 
   8   5   2      516.11      513.10     29.79 o 
   9   5   2      339.46      366.55     31.83 o 
  10   5   2       72.86       26.09     36.58 o 
  11   5   2       28.71      -23.47     43.55 o 
  12   5   2       77.78       33.58     38.29 o 
 -13   6   2       11.21       -8.56     34.97 o 
 -12   6   2      159.98      198.28     32.14 o 
 -11   6   2       34.18       12.07     21.76 o 
 -10   6   2        2.91      -10.64     19.04 o 
  -9   6   2      504.55      473.41     36.08 o 
  -8   6   2       19.39        3.53     16.13 o 
  -7   6   2      882.58      804.73     32.87 o 
  -6   6   2     1567.57     1401.03     40.09 o 
  -5   6   2      679.74      645.90     27.41 o 
  -4   6   2     1608.82     1658.11     39.42 o 
  -3   6   2       29.34       14.72      9.96 o 
  -2   6   2      610.83      572.56     15.59 o 
  -1   6   2     3522.32     3438.33     48.28 o 
   0   6   2     3122.67     2896.41     45.52 o 
   1   6   2      218.54      144.28     17.99 o 
   2   6   2     1143.72     1157.03     31.33 o 
   3   6   2      133.36      167.45     18.96 o 
   4   6   2      572.87      526.19     33.29 o 
   5   6   2     1143.09     1094.67     34.27 o 
   6   6   2      419.74      441.51     30.43 o 
   7   6   2      158.81      129.87     21.97 o 
   8   6   2      255.62      320.88     30.08 o 
   9   6   2       94.47       47.53     21.61 o 
  10   6   2       15.76        8.03     30.43 o 
  11   6   2       83.16       36.43     35.67 o 
  12   6   2        7.60      -18.11     34.56 o 
 -12   7   2       63.58       41.56     26.33 o 
 -11   7   2       75.75       69.89     26.36 o 
 -10   7   2      147.53      111.39     26.35 o 
  -9   7   2       54.33       31.57     20.83 o 
  -8   7   2      267.31      247.87     28.78 o 
  -7   7   2     1325.32     1348.46     43.25 o 
  -6   7   2      748.86      741.03     31.84 o 
  -5   7   2      476.14      507.75     31.50 o 
  -4   7   2     3169.59     3196.14     58.37 o 
  -3   7   2     4667.24     4528.39     67.09 o 
  -2   7   2     2039.21     1925.56     38.61 o 
  -1   7   2     3638.24     3626.37     68.65 o 
   0   7   2        3.43       -2.66     10.21 o 
   1   7   2     2009.21     2036.71     42.73 o 
   2   7   2     5002.20     4989.27     71.44 o 
   3   7   2     1523.32     1423.67     38.28 o 
   4   7   2      443.49      426.95     29.53 o 
   5   7   2       45.09       24.49     15.08 o 
   6   7   2       56.23       49.03     18.38 o 
   7   7   2      102.21      108.74     22.08 o 
   8   7   2       75.63       61.07     22.30 o 
   9   7   2        6.31       -9.66     18.54 o 
  10   7   2      171.80      103.30     41.42 o 
  11   7   2       58.84       43.65     35.77 o 
 -11   8   2       29.03      -14.11     23.50 o 
 -10   8   2      319.16      337.17     38.19 o 
  -9   8   2       27.67       24.96     22.36 o 
  -8   8   2      165.16      212.72     28.64 o 
  -7   8   2      192.27      168.19     26.01 o 
  -6   8   2       88.51       28.07     20.06 o 
  -5   8   2      414.01      491.46     33.80 o 
  -4   8   2      926.30      891.12     40.78 o 
  -3   8   2        3.94       -4.30     15.05 o 
  -2   8   2      308.53      343.38     43.98 o 
  -1   8   2      452.44      490.60     35.81 o 
   0   8   2       64.18       52.88     19.68 o 
   1   8   2      552.78      562.28     36.51 o 
   2   8   2       56.49       43.70     20.07 o 
   3   8   2     1074.92      969.60     34.70 o 
   4   8   2      148.41      180.84     24.21 o 
   5   8   2       20.31        8.67     17.04 o 
   6   8   2       47.10        4.00     17.57 o 
   7   8   2       12.50      -14.71     16.37 o 
   8   8   2       47.06       35.02     21.03 o 
   9   8   2      428.09      661.23     61.83 o 
  10   8   2       50.08       47.79     40.84 o 
 -10   9   2        5.29       -2.01     24.09 o 
  -9   9   2        8.66      -28.13     20.74 o 
  -8   9   2      189.55      220.73     38.73 o 
  -7   9   2       99.61       84.02     27.95 o 
  -6   9   2       17.29       -8.74     21.30 o 
  -5   9   2      221.64      177.48     31.79 o 
  -4   9   2      351.94      272.36     42.14 o 
  -3   9   2      151.95      151.12     35.53 o 
  -2   9   2      482.79      497.40     50.37 o 
  -1   9   2      138.88      106.68     34.16 o 
   0   9   2        0.15      -25.40     16.93 o 
   1   9   2      168.07      109.27     27.49 o 
   2   9   2      284.99      274.23     33.89 o 
   3   9   2       82.53       79.82     25.66 o 
   4   9   2      122.86      125.10     27.84 o 
   5   9   2        0.25      -25.97     18.49 o 
   6   9   2       19.68       21.80     20.16 o 
   7   9   2       24.54        0.46     20.41 o 
   8   9   2       17.76       -4.59     20.07 o 
   9   9   2       18.68       36.40     28.87 o 
  -9  10   2      218.37      223.13     59.96 o 
  -8  10   2       86.69       73.00     35.12 o 
  -7  10   2       81.07       81.04     36.44 o 
  -6  10   2        7.87      -23.53     22.60 o 
  -5  10   2      729.28      832.05     54.37 o 
  -4  10   2      611.72      782.39    117.29 o 
  -3  10   2        0.96        6.28     25.27 o 
  -2  10   2       17.59      -18.84     24.24 o 
  -1  10   2      161.61      193.03     39.10 o 
   0  10   2       76.39      111.24     27.74 o 
   1  10   2      567.96      554.69     45.46 o 
   2  10   2        5.47      -21.45     19.06 o 
   3  10   2      368.23      438.62     43.12 o 
   4  10   2      752.65      828.64     48.43 o 
   5  10   2      140.09      149.91     40.12 o 
   6  10   2      332.85      430.94     45.38 o 
   7  10   2       13.20      -24.15     23.93 o 
   8  10   2      110.87      123.52     34.23 o 
  -7  11   2       23.38       28.48     34.95 o 
  -6  11   2      367.07      434.06     56.71 o 
  -5  11   2       13.85        7.35     32.66 o 
  -4  11   2      223.23      231.23     47.01 o 
  -3  11   2      596.43      681.28     66.00 o 
  -2  11   2      116.12       91.45     37.70 o 
  -1  11   2      199.16      224.64     87.73 o 
   0  11   2       10.24       11.84     30.54 o 
   1  11   2        1.11      -22.46     22.93 o 
   2  11   2      712.33      874.59     60.12 o 
   3  11   2      230.60      350.29     42.45 o 
   4  11   2        6.63       -5.09     25.64 o 
   5  11   2       13.70      -23.25     25.47 o 
   6  11   2        0.87      -34.98     23.32 o 
  -4  12   2       16.78        7.91     32.64 o 
  -3  12   2        8.79      -11.17     31.38 o 
  -2  12   2        1.65        3.83     29.91 o 
  -1  12   2      105.57       96.12     59.95 o 
   0  12   2      123.01      120.73     42.49 o 
   1  12   2       66.64       44.74     35.20 o 
   2  12   2       28.58       30.27     29.46 o 
   3  12   2        4.28       18.20     27.82 o 
 -15   1   3       17.31       16.73     38.21 o 
 -14   1   3       81.62       60.00     60.87 o 
 -13   1   3      369.40      419.46     37.79 o 
 -12   1   3      438.10      566.40     39.01 o 
 -11   1   3     2145.36     2158.00     56.11 o 
 -10   1   3     2299.71     2388.24     46.81 o 
  -9   1   3      228.17      241.99     22.41 o 
  -8   1   3     3244.64     3149.07     48.63 o 
  -7   1   3      477.38      402.58     18.14 o 
  -6   1   3      594.87      585.60     18.82 o 
  -5   1   3     1851.95     1911.55     29.97 o 
  -4   1   3     7266.94     7438.99     71.03 o 
  -3   1   3      552.72      551.83     17.93 o 
  -2   1   3     1965.35     1858.75     35.86 o 
  -1   1   3      141.44      104.99     10.13 o 
   0   1   3     6820.63     7230.39     55.89 o 
   1   1   3       76.45       82.93     19.50 o 
   2   1   3      677.09      728.35     16.49 o 
   3   1   3       10.21        5.98      4.92 o 
   4   1   3     1013.53      992.55     19.03 o 
   5   1   3     3598.24     3679.26     48.74 o 
   6   1   3     5842.32     5627.55     53.92 o 
   7   1   3     4238.61     4162.36     47.90 o 
   8   1   3      211.46      215.37     17.25 o 
   9   1   3      221.61      195.99     23.53 o 
  10   1   3       40.38       14.22     21.05 o 
  11   1   3     1292.83     1360.89     68.44 o 
  12   1   3      399.24      580.99     62.55 o 
  13   1   3       17.82        4.34     33.43 o 
 -14   2   3       94.65      107.84     43.68 o 
 -13   2   3        8.86       -7.45     20.69 o 
 -12   2   3       44.15       24.52     20.76 o 
 -11   2   3        1.30      -20.95     13.97 o 
 -10   2   3      328.12      392.85     27.71 o 
  -9   2   3     1377.73     1376.53     34.81 o 
  -8   2   3      104.99      103.35     15.64 o 
  -7   2   3     3307.46     3310.65     47.99 o 
  -6   2   3      774.16      683.67     20.45 o 
  -5   2   3     3371.28     3333.19     42.12 o 
  -4   2   3       42.59       39.28     11.06 o 
  -3   2   3     8992.40     9265.04    112.25 o 
  -2   2   3    11664.51    11993.95    119.45 o 
  -1   2   3     4071.33     4022.12     41.31 o 
   0   2   3     4323.68     4191.58     69.33 o 
   1   2   3     2055.45     2160.31     24.17 o 
   2   2   3    15284.44    16332.31    107.55 o 
   3   2   3      455.79      459.40     13.14 o 
   4   2   3     8195.44     8299.61     69.62 o 
   5   2   3    13184.80    13409.46    103.37 o 
   6   2   3     1520.08     1519.00     29.85 o 
   7   2   3       17.26       14.94      9.39 o 
   8   2   3     1002.15      983.18     24.71 o 
   9   2   3      762.85      703.45     36.80 o 
  10   2   3      857.61      802.90     46.66 o 
  11   2   3        7.51        3.96     22.46 o 
  12   2   3       58.42      121.24     41.86 o 
  13   2   3      234.45      356.89     54.85 o 
 -14   3   3       22.29      -13.30     33.29 o 
 -13   3   3       82.66       60.57     25.29 o 
 -12   3   3       99.20       86.26     27.61 o 
 -11   3   3      136.85      148.56     22.93 o 
 -10   3   3      500.81      624.29     33.59 o 
  -9   3   3        6.88      -15.76     10.51 o 
  -8   3   3      378.30      435.64     26.70 o 
  -7   3   3      216.24      221.60     18.54 o 
  -6   3   3     2644.21     2622.27     40.90 o 
  -5   3   3     2727.29     2791.61     53.46 o 
  -4   3   3      788.44      836.70     25.23 o 
  -3   3   3     1667.37     1673.03     38.14 o 
  -2   3   3     1603.03     1669.21     26.24 o 
  -1   3   3       18.09       10.50      6.35 o 
   0   3   3       98.02       92.73     14.61 o 
   1   3   3     1440.57     1489.60     26.23 o 
   2   3   3     2153.75     2236.63     28.22 o 
   3   3   3      587.22      568.09     15.60 o 
   4   3   3       99.19      131.19     13.08 o 
   5   3   3     1484.71     1443.48     28.29 o 
   6   3   3      190.02      227.54     17.50 o 
   7   3   3       73.42      107.09     14.54 o 
   8   3   3      868.38      776.38     25.79 o 
   9   3   3      104.46       99.53     25.55 o 
  10   3   3      301.24      336.93     59.41 o 
  11   3   3        0.45      -17.61     21.47 o 
  12   3   3        0.71      -16.88     31.23 o 
  13   3   3        6.10        9.19     52.94 o 
 -14   4   3        1.81      -18.77     52.55 o 
 -13   4   3        0.50       -6.04     25.08 o 
 -12   4   3       20.68        0.76     18.16 o 
 -11   4   3        7.82       -3.23     16.45 o 
 -10   4   3       62.28       52.20     17.83 o 
  -9   4   3      116.74      172.08     20.41 o 
  -8   4   3      118.43      125.51     17.56 o 
  -7   4   3     3502.92     3343.22     59.03 o 
  -6   4   3     2266.84     2206.56     45.06 o 
  -5   4   3      109.41       51.39     12.81 o 
  -4   4   3     1884.48     1890.57     33.23 o 
  -3   4   3     3387.08     3642.98     45.55 o 
  -2   4   3     2217.95     2311.97     29.65 o 
  -1   4   3     5536.95     5603.88     59.12 o 
   0   4   3     2741.11     2778.30     39.48 o 
   1   4   3      463.09      423.08     16.56 o 
   2   4   3     4362.62     4440.20     73.60 o 
   3   4   3     6182.99     6398.78     60.26 o 
   4   4   3     3660.79     3734.36     45.98 o 
   5   4   3     4900.19     4729.03     90.99 o 
   6   4   3      197.10      208.02     19.57 o 
   7   4   3      688.45      649.65     23.43 o 
   8   4   3      106.71      101.21     17.20 o 
   9   4   3      280.55      285.21     42.97 o 
  10   4   3       92.21       69.77     30.96 o 
  11   4   3       31.18      -25.74     27.84 o 
  12   4   3      198.40      203.73     48.40 o 
  13   4   3       73.03       50.13     59.91 o 
 -13   5   3      330.91      367.68     40.02 o 
 -12   5   3      567.15      699.88     61.32 o 
 -11   5   3      130.08      156.59     31.07 o 
 -10   5   3      147.98      178.72     28.60 o 
  -9   5   3     1636.62     1627.38     47.14 o 
  -8   5   3     2435.69     2428.68     54.60 o 
  -7   5   3     1710.25     1575.81     82.19 o 
  -6   5   3       31.35        9.18     12.74 o 
  -5   5   3      293.48      279.77     22.35 o 
  -4   5   3     2396.64     2468.30     36.68 o 
  -3   5   3     4499.88     4496.90     47.75 o 
  -2   5   3     3140.21     2977.79     36.44 o 
  -1   5   3     2267.62     2278.91     36.96 o 
   0   5   3      102.42       84.45     16.42 o 
   1   5   3     3950.12     4050.62     54.66 o 
   2   5   3     1497.83     1419.72     38.33 o 
   3   5   3     3719.98     3540.07     54.07 o 
   4   5   3       38.71       12.25     11.78 o 
   5   5   3      372.19      410.60     26.77 o 
   6   5   3     2481.81     2341.10     48.76 o 
   7   5   3      863.56      877.87     32.30 o 
   8   5   3       30.39       23.63     16.99 o 
   9   5   3      234.10      167.32     40.98 o 
  10   5   3        5.17       -5.61     27.25 o 
  11   5   3       94.01      107.40     38.41 o 
  12   5   3      169.61      127.29    116.09 o 
 -13   6   3      236.77      280.46     52.52 o 
 -12   6   3        5.68      -18.19     23.82 o 
 -11   6   3      162.37      166.29     28.61 o 
 -10   6   3      455.27      484.37     56.88 o 
  -9   6   3      235.25      178.21     27.22 o 
  -8   6   3     1076.85     1056.11     65.11 o 
  -7   6   3      271.01      280.81     48.71 o 
  -6   6   3       97.36       66.21     17.57 o 
  -5   6   3      870.66      805.58     29.75 o 
  -4   6   3      119.71       98.49     12.74 o 
  -3   6   3       38.57       33.66      9.01 o 
  -2   6   3       96.00       70.79     12.84 o 
  -1   6   3      113.89      130.86     20.38 o 
   0   6   3     2190.63     2173.13     40.29 o 
   1   6   3      273.89      258.30     20.20 o 
   2   6   3      957.24      930.55     28.78 o 
   3   6   3     3878.76     3818.78     65.35 o 
   4   6   3     1761.52     1709.49     41.14 o 
   5   6   3      393.25      400.25     33.65 o 
   6   6   3      548.90      481.29     27.61 o 
   7   6   3       12.65        0.25     15.70 o 
   8   6   3      639.39      609.88     33.82 o 
   9   6   3      678.43      672.94     91.02 o 
  10   6   3      185.78      161.79     43.08 o 
  11   6   3       35.39        8.41     41.61 o 
 -12   7   3        0.03      -30.81     20.54 o 
 -11   7   3       25.63       18.03     23.74 o 
 -10   7   3      114.90       88.00     29.70 o 
  -9   7   3      173.91      182.74     27.86 o 
  -8   7   3      229.98      246.52     28.68 o 
  -7   7   3        6.81       -8.41     16.00 o 
  -6   7   3      535.02      568.34     31.01 o 
  -5   7   3        7.45       -5.59     13.00 o 
  -4   7   3      652.88      617.07     30.87 o 
  -3   7   3      335.22      390.87     24.15 o 
  -2   7   3      405.19      374.00     48.37 o 
  -1   7   3      604.42      567.51     22.69 o 
   0   7   3      390.09      392.50     27.37 o 
   1   7   3       49.85       26.81     13.69 o 
   2   7   3        0.19      -13.72     12.11 o 
   3   7   3        2.39      -17.60     11.73 o 
   4   7   3      240.06      212.84     23.31 o 
   5   7   3      193.36      196.95     24.12 o 
   6   7   3      810.05      747.35     33.71 o 
   7   7   3       99.92      102.46     22.24 o 
   8   7   3       28.70      -18.28     17.36 o 
   9   7   3        0.37      -43.47     28.98 o 
  10   7   3       77.19       51.91     39.50 o 
  11   7   3       90.02       38.31     40.72 o 
 -11   8   3       31.67       35.46     26.89 o 
 -10   8   3      279.04      244.09     33.65 o 
  -9   8   3      618.53      634.23     76.63 o 
  -8   8   3      410.61      438.03     36.78 o 
  -7   8   3       21.69        3.52     18.39 o 
  -6   8   3       50.28       14.19     18.02 o 
  -5   8   3      125.71       78.10     29.32 o 
  -4   8   3       12.90       26.64     22.92 o 
  -3   8   3       61.58       61.23     24.99 o 
  -2   8   3       78.99       76.91     21.07 o 
  -1   8   3      614.68      644.12     32.61 o 
   0   8   3      434.89      420.40     34.53 o 
   1   8   3        7.66      -22.30     14.99 o 
   2   8   3      391.76      443.58     38.15 o 
   3   8   3     1205.12     1199.53     38.64 o 
   4   8   3     1724.34     1640.06     76.34 o 
   5   8   3     1293.86     1172.59     40.82 o 
   6   8   3        1.87      -18.55     16.41 o 
   7   8   3       52.51       34.60     22.99 o 
   8   8   3      698.32      711.02     39.45 o 
   9   8   3      553.92      712.57    220.46 o 
  10   8   3      134.42       94.80     43.06 o 
 -10   9   3      112.60      110.69     28.93 o 
  -9   9   3       29.91       32.29     28.16 o 
  -8   9   3       18.64      -25.12     23.07 o 
  -7   9   3      477.60      467.81     53.85 o 
  -6   9   3      494.31      562.32     54.87 o 
  -5   9   3        1.46      -12.37     23.31 o 
  -4   9   3     1575.20     1647.50     68.84 o 
  -3   9   3      983.36     1042.86     62.95 o 
  -2   9   3      989.55     1022.86     42.73 o 
  -1   9   3        8.73      -14.08     18.71 o 
   0   9   3     1450.49     1424.06     50.76 o 
   1   9   3     1168.80     1227.20     65.36 o 
   2   9   3     1135.23     1155.40     47.50 o 
   3   9   3       70.12       77.35     25.05 o 
   4   9   3        0.29      -27.51     18.34 o 
   5   9   3       50.52       34.48     22.94 o 
   6   9   3        1.81       -4.34     18.78 o 
   7   9   3       91.23      103.19     26.20 o 
   8   9   3       65.26       63.66     30.15 o 
   9   9   3       12.09      -32.15     32.87 o 
  -9  10   3        1.15      -20.70     32.95 o 
  -8  10   3       20.89       15.50     31.79 o 
  -7  10   3      272.91      363.78     74.23 o 
  -6  10   3        1.59        3.66     27.16 o 
  -5  10   3      250.87      227.35     43.11 o 
  -4  10   3       22.89       19.45     39.87 o 
  -3  10   3       56.26       46.39     28.57 o 
  -2  10   3        8.20      -14.00     22.54 o 
  -1  10   3       25.35       -4.53     19.68 o 
   0  10   3       43.25       34.50     27.41 o 
   1  10   3       41.04       16.89     23.21 o 
   2  10   3       71.88       80.69     26.53 o 
   3  10   3       43.77       28.49     27.34 o 
   4  10   3        0.71      -10.60     22.33 o 
   5  10   3       25.64      -15.80     22.43 o 
   6  10   3       11.94      -32.52     21.68 o 
   7  10   3       40.13      -17.14     24.19 o 
  -7  11   3       45.21       48.94     35.86 o 
  -6  11   3      142.54      153.52     44.09 o 
  -5  11   3       95.18       79.50     37.43 o 
  -4  11   3      419.81      490.61     65.37 o 
  -3  11   3      471.52      644.82     71.95 o 
  -2  11   3      141.45      132.23     39.48 o 
  -1  11   3      683.24      821.98    105.87 o 
   0  11   3        3.64      -31.30     20.87 o 
   1  11   3        1.00       -7.30     23.75 o 
   2  11   3      158.90      253.94     38.64 o 
   3  11   3      148.67      155.43     34.52 o 
   4  11   3       38.72        9.68     26.37 o 
   5  11   3       79.85       44.12     31.03 o 
   6  11   3        5.18      -22.36     24.05 o 
  -4  12   3       93.97       95.53     40.08 o 
  -3  12   3       12.45       14.61     31.32 o 
  -2  12   3       18.72       -6.77     32.39 o 
  -1  12   3       36.01       11.36     33.86 o 
   0  12   3      135.24      167.15     43.61 o 
   1  12   3      149.50      210.92     39.57 o 
   2  12   3        1.72      -29.64     24.08 o 
   3  12   3      610.32      839.30     96.02 o 
 -15   0   4       53.56       86.62     58.55 o 
 -14   0   4        1.60      -30.29     28.97 o 
 -13   0   4        3.46      -22.64     28.98 o 
 -12   0   4       52.86        7.42     27.08 o 
 -11   0   4       20.60      -24.72     21.56 o 
 -10   0   4     1585.65     1566.72     61.98 o 
  -9   0   4     1955.38     1849.82     63.96 o 
  -8   0   4      254.49      221.34     31.03 o 
  -7   0   4       39.67       -0.79     14.16 o 
  -6   0   4    11688.29    11699.05    338.00 o 
  -5   0   4    16576.59    17039.69    195.85 o 
  -4   0   4    14036.80    14471.58    234.01 o 
  -3   0   4     3475.87     3513.04     84.58 o 
  -2   0   4     2971.76     2881.08     68.42 o 
  -1   0   4    56476.50    55095.03    685.48 o 
   0   0   4    10938.20    11853.06    182.33 o 
   1   0   4     7335.22     7866.29    136.17 o 
   2   0   4    13849.51    14945.69    233.04 o 
   3   0   4       64.84       41.81     19.45 o 
   4   0   4     6703.16     7041.51     88.79 o 
   5   0   4     2622.53     2512.79     43.85 o 
   6   0   4       11.94      -10.49     10.28 o 
   7   0   4        0.91      -12.22     14.68 o 
   8   0   4       19.93       16.66     29.86 o 
   9   0   4      280.53      271.21     44.13 o 
  10   0   4     1078.14     1024.68     83.62 o 
  11   0   4      194.20      245.33     66.78 o 
  12   0   4      705.95      943.58    109.94 o 
  13   0   4       11.00       84.00     57.39 o 
 -15   1   4        0.10      -25.32     32.99 o 
 -14   1   4      189.65      178.03     46.05 o 
 -13   1   4       60.78       70.72     24.64 o 
 -12   1   4       99.16      123.64     25.68 o 
 -11   1   4       42.72       60.24     20.75 o 
 -10   1   4      162.46      163.74     27.94 o 
  -9   1   4     1188.47     1118.54     35.68 o 
  -8   1   4     1754.75     1792.28     41.81 o 
  -7   1   4     1534.58     1511.06     35.95 o 
  -6   1   4       18.94       10.96      9.75 o 
  -5   1   4      276.92      307.67     20.00 o 
  -4   1   4     3960.22     3746.61     54.23 o 
  -3   1   4     4639.03     4641.22     70.42 o 
  -2   1   4    19844.58    19962.56    197.26 o 
  -1   1   4     3530.90     3845.60     52.85 o 
   0   1   4     6444.74     6777.01     61.00 o 
   1   1   4     5505.61     5506.87    117.34 o 
   2   1   4     3907.66     3823.73     93.49 o 
   3   1   4     4143.67     4279.55     41.82 o 
   4   1   4      271.23      314.30     15.14 o 
   5   1   4      876.52      866.88     24.42 o 
   6   1   4      452.79      449.95     16.63 o 
   7   1   4      237.62      263.27     18.14 o 
   8   1   4      178.08      136.53     20.36 o 
   9   1   4      195.08      191.70     24.14 o 
  10   1   4        1.54      -15.64     21.45 o 
  11   1   4      119.07      128.26     40.67 o 
  12   1   4        0.59       -7.05     30.79 o 
  13   1   4       27.33       78.17     40.61 o 
 -15   2   4        1.51       -3.01     31.90 o 
 -14   2   4        5.75        2.87     24.00 o 
 -13   2   4      199.59      201.54     31.01 o 
 -12   2   4        3.22      -17.45     17.90 o 
 -11   2   4       56.29       36.44     17.93 o 
 -10   2   4       77.96       72.26     17.39 o 
  -9   2   4       46.26       18.89     13.74 o 
  -8   2   4        0.02      -12.82     10.00 o 
  -7   2   4      565.30      492.57     20.45 o 
  -6   2   4      419.05      375.73     19.82 o 
  -5   2   4      626.81      584.18     23.81 o 
  -4   2   4     7072.42     7452.95     86.03 o 
  -3   2   4       57.91       62.50     10.57 o 
  -2   2   4      331.69      316.70     17.82 o 
  -1   2   4      791.48      775.94     19.55 o 
   0   2   4      181.19      201.77      9.93 o 
   1   2   4     3394.20     3373.57     33.41 o 
   2   2   4      133.14      121.08     10.87 o 
   3   2   4      590.15      539.52     14.06 o 
   4   2   4       43.70       35.95      7.83 o 
   5   2   4      172.27      202.36     14.24 o 
   6   2   4      464.33      461.97     17.43 o 
   7   2   4       38.51       23.93     10.97 o 
   8   2   4      199.75      220.01     23.39 o 
   9   2   4       16.28      -17.42     18.74 o 
  10   2   4       16.49       25.38     23.66 o 
  11   2   4       18.13        0.01     23.68 o 
  12   2   4      177.76      228.65     46.93 o 
  13   2   4        9.40       -2.14     32.48 o 
 -14   3   4      175.48      218.40     33.38 o 
 -13   3   4       94.47      116.53     27.11 o 
 -12   3   4      131.61      117.82     23.08 o 
 -11   3   4      396.63      510.26     33.02 o 
 -10   3   4      678.34      677.93     30.19 o 
  -9   3   4       22.40       16.50     13.46 o 
  -8   3   4     1957.92     1970.71     50.90 o 
  -7   3   4     1109.18     1057.14     32.41 o 
  -6   3   4      160.50      180.00     17.20 o 
  -5   3   4     1877.03     2066.13     44.98 o 
  -4   3   4        6.94        3.04      7.56 o 
  -3   3   4     7932.72     8518.22     77.08 o 
  -2   3   4     1179.38     1153.75     27.32 o 
  -1   3   4        1.82       -5.04      5.58 o 
   0   3   4     2441.76     2464.28     34.99 o 
   1   3   4     4145.75     4264.53     41.48 o 
   2   3   4     6270.81     6335.08     55.81 o 
   3   3   4     3928.44     3956.61     43.26 o 
   4   3   4        6.20       -5.17      7.01 o 
   5   3   4     1453.71     1338.25     27.18 o 
   6   3   4     1456.04     1374.61     29.95 o 
   7   3   4      234.40      243.76     19.23 o 
   8   3   4     2619.00     2633.10     66.81 o 
   9   3   4      270.49      314.92     52.44 o 
  10   3   4       30.94       -1.33     23.29 o 
  11   3   4      329.88      462.00     46.10 o 
  12   3   4      209.84      231.74     50.69 o 
  13   3   4        0.31       31.26     58.74 o 
 -14   4   4      189.01      214.18     47.77 o 
 -13   4   4      153.71      164.69     34.87 o 
 -12   4   4      114.84       84.98     30.47 o 
 -11   4   4      204.67      219.13     31.91 o 
 -10   4   4     1896.95     1940.16     51.82 o 
  -9   4   4     1169.49     1106.61     38.12 o 
  -8   4   4      966.46      891.68     33.29 o 
  -7   4   4      539.82      554.94     28.24 o 
  -6   4   4     2297.78     2225.98     45.56 o 
  -5   4   4      298.06      271.52     29.28 o 
  -4   4   4     1266.26     1160.89     24.56 o 
  -3   4   4      257.54      273.38     19.42 o 
  -2   4   4       92.94       92.17     11.10 o 
  -1   4   4     5854.58     5819.27     74.32 o 
   0   4   4     2510.23     2383.75     37.34 o 
   1   4   4     1494.01     1402.35     22.17 o 
   2   4   4      915.36      961.84     19.67 o 
   3   4   4     1470.86     1442.69     26.08 o 
   4   4   4     6056.72     5904.28     95.51 o 
   5   4   4     4650.49     4734.89     56.48 o 
   6   4   4       31.89       31.84     11.47 o 
   7   4   4     1111.38     1086.15     29.18 o 
   8   4   4      983.09      967.30     42.25 o 
   9   4   4      884.29      877.33     56.86 o 
  10   4   4       66.70       27.57     30.61 o 
  11   4   4        3.34      -31.59     29.08 o 
  12   4   4       68.88       30.86     36.57 o 
 -14   5   4       28.53        6.81     31.29 o 
 -13   5   4        1.01      -25.78     32.06 o 
 -12   5   4       11.03       -8.18     21.80 o 
 -11   5   4       87.38       99.86     24.53 o 
 -10   5   4      242.37      235.94     29.35 o 
  -9   5   4     1189.48     1125.75     40.39 o 
  -8   5   4      120.97      129.30     21.95 o 
  -7   5   4      972.84      883.44     32.51 o 
  -6   5   4        1.05      -15.75     10.50 o 
  -5   5   4       50.66       27.20     13.45 o 
  -4   5   4     3580.86     3694.47     65.01 o 
  -3   5   4       87.01       84.24     10.81 o 
  -2   5   4      817.75      845.57     23.16 o 
  -1   5   4     2106.68     2056.75     46.54 o 
   0   5   4      383.88      329.73     18.14 o 
   1   5   4        0.71       -1.39     11.07 o 
   2   5   4       74.94       72.21     13.45 o 
   3   5   4      290.20      286.20     28.26 o 
   4   5   4      278.28      294.56     22.83 o 
   5   5   4     1062.70     1026.39     31.48 o 
   6   5   4       26.14       27.17     14.74 o 
   7   5   4        3.49       -8.80     13.85 o 
   8   5   4      168.02      179.64     40.09 o 
   9   5   4     1015.33      993.13     61.16 o 
  10   5   4       36.74       -9.70     29.23 o 
  11   5   4       38.51       -0.99     32.11 o 
  12   5   4        7.67      -24.49     32.48 o 
 -13   6   4        1.92      -22.79     28.21 o 
 -12   6   4        9.61      -11.69     21.74 o 
 -11   6   4       48.52       29.39     23.24 o 
 -10   6   4     1371.52     1466.76     55.97 o 
  -9   6   4     2187.42     2198.55     56.96 o 
  -8   6   4      286.18      289.99     29.28 o 
  -7   6   4     1332.32     1283.72     45.87 o 
  -6   6   4     1332.42     1302.22     43.47 o 
  -5   6   4     1453.93     1441.17     43.23 o 
  -4   6   4     2385.73     2314.23     35.61 o 
  -3   6   4       45.76       35.91      9.29 o 
  -2   6   4      131.68      119.31     14.82 o 
  -1   6   4     4669.46     4776.67     72.37 o 
   0   6   4     1605.46     1567.24     35.01 o 
   1   6   4      384.20      394.13     22.53 o 
   2   6   4      748.00      715.33     26.15 o 
   3   6   4       82.19       69.30     15.76 o 
   4   6   4     1918.11     1837.23     43.31 o 
   5   6   4      764.83      739.72     29.92 o 
   6   6   4       14.72       -9.87     13.81 o 
   7   6   4      156.11      142.86     22.65 o 
   8   6   4      186.04      262.05     45.54 o 
   9   6   4        7.53      -36.73     27.13 o 
  10   6   4       44.72       41.15     33.72 o 
  11   6   4       15.43       31.78     36.24 o 
 -12   7   4       66.86       57.23     29.00 o 
 -11   7   4        1.32      -18.79     24.29 o 
 -10   7   4      254.58      240.92     32.96 o 
  -9   7   4      406.99      421.52     36.89 o 
  -8   7   4     1051.44     1006.07     39.65 o 
  -7   7   4      627.71      583.94     42.06 o 
  -6   7   4       87.75       55.57     19.26 o 
  -5   7   4      132.59      142.62     32.18 o 
  -4   7   4     2220.01     2083.69     71.60 o 
  -3   7   4     3409.30     3246.20     52.07 o 
  -2   7   4     4993.46     4712.37     68.07 o 
  -1   7   4     3009.27     3020.18     51.03 o 
   0   7   4       81.93       59.87     15.07 o 
   1   7   4     1049.62     1111.13     47.77 o 
   2   7   4     1842.44     1814.27     43.13 o 
   3   7   4     1190.27     1066.75     34.68 o 
   4   7   4      814.63      739.30     30.40 o 
   5   7   4       28.47        8.10     15.51 o 
   6   7   4      208.04      227.58     26.20 o 
   7   7   4      559.89      601.95     33.27 o 
   8   7   4        9.85       22.85     31.51 o 
   9   7   4       66.98       34.35     33.21 o 
  10   7   4       52.44        6.29     35.34 o 
 -11   8   4      300.95      342.83     43.05 o 
 -10   8   4       49.17       43.20     27.88 o 
  -9   8   4       52.15       50.31     25.39 o 
  -8   8   4      434.88      442.70     48.85 o 
  -7   8   4      371.75      432.43     39.09 o 
  -6   8   4       20.00       -0.57     18.25 o 
  -5   8   4      217.57      178.87     41.52 o 
  -4   8   4      118.60      145.46     31.48 o 
  -3   8   4      386.03      272.94     37.53 o 
  -2   8   4      172.24      223.27     28.03 o 
  -1   8   4       32.26       14.06     17.17 o 
   0   8   4      694.25      586.39     32.60 o 
   1   8   4      157.91      158.55     26.92 o 
   2   8   4      715.42      680.02     30.17 o 
   3   8   4      680.81      683.59     31.34 o 
   4   8   4       39.60       54.83     19.41 o 
   5   8   4       22.73        3.56     16.96 o 
   6   8   4      179.14      153.62     32.04 o 
   7   8   4        9.28      -10.24     17.65 o 
   8   8   4      207.63      283.68     57.58 o 
   9   8   4      144.18      135.62     65.62 o 
  10   8   4       12.11       10.60     35.19 o 
 -10   9   4        0.63      -18.00     30.72 o 
  -9   9   4      232.52      244.82     64.60 o 
  -8   9   4      318.94      434.41     53.77 o 
  -7   9   4        3.64        1.67     27.04 o 
  -6   9   4       18.32       -2.67     25.21 o 
  -5   9   4       24.84      -15.10     24.36 o 
  -4   9   4        1.17      -14.68     22.42 o 
  -3   9   4     1073.18      987.28     54.61 o 
  -2   9   4      795.74      818.21     39.19 o 
  -1   9   4        1.05      -12.59     22.27 o 
   0   9   4       22.63        9.58     19.88 o 
   1   9   4       64.88       81.22     24.57 o 
   2   9   4      110.74      121.16     27.06 o 
   3   9   4      312.26      413.67     60.73 o 
   4   9   4      119.96       99.78     26.09 o 
   5   9   4       21.97      -20.19     17.47 o 
   6   9   4      117.78      114.79     25.20 o 
   7   9   4       32.44       15.44     22.29 o 
   8   9   4        6.85        7.62     34.87 o 
  -9  10   4      174.36      204.51     47.13 o 
  -8  10   4      296.58      173.56     44.73 o 
  -7  10   4       86.39       61.29     34.67 o 
  -6  10   4      295.42      430.86     74.57 o 
  -5  10   4      499.49      671.14     62.92 o 
  -4  10   4        7.94      -14.71     25.03 o 
  -3  10   4       36.32       -2.29     26.37 o 
  -2  10   4       26.18       -1.74     25.49 o 
  -1  10   4      138.95      146.16     30.22 o 
   0  10   4      770.09      867.03     44.02 o 
   1  10   4      109.29      126.70     29.75 o 
   2  10   4      285.56      264.59     36.65 o 
   3  10   4      550.06      637.09     50.37 o 
   4  10   4      312.64      364.94     42.19 o 
   5  10   4      173.18      244.08     37.41 o 
   6  10   4      149.69      145.65     34.01 o 
   7  10   4       16.65       -5.17     34.78 o 
  -7  11   4      170.98      215.33     46.42 o 
  -6  11   4      311.86      385.22     55.29 o 
  -5  11   4       83.64       54.85     35.40 o 
  -4  11   4      265.78      251.65     46.28 o 
  -3  11   4       55.00      109.56     35.52 o 
  -2  11   4      149.95      134.61     40.06 o 
  -1  11   4      299.32      409.48     54.74 o 
   0  11   4       30.42       31.77     26.34 o 
   1  11   4      315.12      392.66     66.43 o 
   2  11   4      608.59      810.10     58.02 o 
   3  11   4       18.44       -1.07     25.14 o 
   4  11   4        2.51      -31.90     23.77 o 
   5  11   4       26.72       18.50     27.54 o 
  -4  12   4       79.61       68.19     46.79 o 
  -3  12   4        8.93      -23.37     31.12 o 
  -2  12   4        3.81      -18.18     29.93 o 
  -1  12   4        7.09        2.65     32.08 o 
   0  12   4       23.87      -21.44     33.50 o 
   1  12   4       65.87       80.49     32.25 o 
   2  12   4      103.81      127.13     33.90 o 
 -15   1   5        0.06      -33.22     22.15 o 
 -14   1   5      107.56       76.09     27.09 o 
 -13   1   5      153.54      202.35     40.33 o 
 -12   1   5      110.53      140.98     26.45 o 
 -11   1   5     1386.43     1472.81     45.97 o 
 -10   1   5      679.55      635.95     30.13 o 
  -9   1   5      249.84      236.77     28.73 o 
  -8   1   5      103.65      105.28     17.54 o 
  -7   1   5      509.61      523.15     22.79 o 
  -6   1   5     1847.25     1736.80     35.94 o 
  -5   1   5      229.16      191.36     28.11 o 
  -4   1   5       24.07       32.43     12.33 o 
  -3   1   5     2616.59     2596.53     63.58 o 
  -2   1   5      150.61      158.35     17.52 o 
  -1   1   5    14367.67    14683.03    124.62 o 
   0   1   5     6771.95     7216.92     60.28 o 
   1   1   5      455.75      469.27     15.44 o 
   2   1   5     5394.42     5398.48     81.68 o 
   3   1   5     2940.01     2717.79     57.91 o 
   4   1   5     1495.69     1569.73     27.02 o 
   5   1   5     4778.20     4660.49     48.05 o 
   6   1   5      574.42      507.18     16.45 o 
   7   1   5      863.42      858.28     31.08 o 
   8   1   5     1609.94     1642.85     44.12 o 
   9   1   5     1161.13     1041.36     38.20 o 
  10   1   5      148.87      178.52     31.53 o 
  11   1   5      356.87      461.95     57.18 o 
  12   1   5       96.75       97.01     42.07 o 
  13   1   5       73.70       67.28     43.26 o 
 -15   2   5      130.95       79.69     30.12 o 
 -14   2   5       31.72        6.28     22.53 o 
 -13   2   5        2.89      -24.54     19.48 o 
 -12   2   5       14.83      -18.51     17.65 o 
 -11   2   5      267.08      259.90     29.86 o 
 -10   2   5     1723.66     1691.72     46.82 o 
  -9   2   5     1909.25     1849.43     45.75 o 
  -8   2   5      222.73      204.79     19.86 o 
  -7   2   5      386.40      359.17     39.19 o 
  -6   2   5     3231.59     2834.24     55.52 o 
  -5   2   5     7479.50     7310.33     90.80 o 
  -4   2   5    10377.52    10391.90    109.61 o 
  -3   2   5        1.64       10.67     10.64 o 
  -2   2   5     8855.62     9205.25    153.05 o 
  -1   2   5      662.15      606.97     18.55 o 
   0   2   5    12527.57    12793.63     97.78 o 
   1   2   5     2165.20     1942.80     26.67 o 
   2   2   5       10.85       33.68      9.05 o 
   3   2   5     2887.62     2981.64     34.09 o 
   4   2   5     2023.95     1790.29     27.27 o 
   5   2   5      220.52      211.70     26.26 o 
   6   2   5       54.17       33.05     12.49 o 
   7   2   5      293.56      250.52     28.62 o 
   8   2   5        7.22        3.73     15.24 o 
   9   2   5      654.11      752.97     40.96 o 
  10   2   5      177.80      245.89     36.69 o 
  11   2   5        0.35      -15.22     22.54 o 
  12   2   5      117.57      131.94     42.24 o 
 -14   3   5       45.04       16.46     24.79 o 
 -13   3   5        0.24      -14.71     21.58 o 
 -12   3   5       23.98       18.93     19.41 o 
 -11   3   5        6.31      -17.72     16.62 o 
 -10   3   5      102.07       90.10     21.81 o 
  -9   3   5        1.33      -11.88     20.31 o 
  -8   3   5      593.50      633.22     32.12 o 
  -7   3   5      950.17      839.65     33.86 o 
  -6   3   5        1.14      -16.44     18.36 o 
  -5   3   5     1483.52     1370.26     25.82 o 
  -4   3   5      285.64      326.37     14.93 o 
  -3   3   5     4896.40     5389.23     67.54 o 
  -2   3   5     1588.72     1673.64     29.27 o 
  -1   3   5      301.30      274.11     13.52 o 
   0   3   5        7.22        4.18      5.64 o 
   1   3   5     2588.70     2691.35     32.60 o 
   2   3   5       28.68        1.20      6.31 o 
   3   3   5      301.15      280.84     13.13 o 
   4   3   5      155.93      203.90     20.30 o 
   5   3   5       67.80       83.50     14.06 o 
   6   3   5     1005.99      965.66     24.90 o 
   7   3   5      262.73      280.85     54.13 o 
   8   3   5       40.02       34.25     20.82 o 
   9   3   5       10.86      -10.80     20.59 o 
  10   3   5      352.14      356.21     58.37 o 
  11   3   5       63.07       29.06     35.13 o 
  12   3   5       43.82      -27.80     45.87 o 
 -14   4   5       41.29       -9.08     28.99 o 
 -13   4   5       52.37        5.81     25.84 o 
 -12   4   5        8.50      -31.65     21.34 o 
 -11   4   5      289.01      285.23     58.86 o 
 -10   4   5       86.67       77.85     25.55 o 
  -9   4   5      364.57      313.82     58.39 o 
  -8   4   5     1070.14     1034.34     40.82 o 
  -7   4   5     3416.96     3386.45     68.72 o 
  -6   4   5      414.96      440.50     30.92 o 
  -5   4   5     3871.80     3694.43     48.11 o 
  -4   4   5     4076.13     4017.64     51.22 o 
  -3   4   5       83.51       63.78     15.72 o 
  -2   4   5     3544.22     3426.86     52.10 o 
  -1   4   5     1783.34     1813.92     33.01 o 
   0   4   5     1332.66     1304.86     22.97 o 
   1   4   5     1525.78     1504.44     24.94 o 
   2   4   5     1269.14     1128.54     22.36 o 
   3   4   5       59.87       74.21     13.17 o 
   4   4   5      340.17      316.21     19.18 o 
   5   4   5       54.43       48.57     12.34 o 
   6   4   5      243.08      251.01     27.65 o 
   7   4   5      313.72      364.45     34.16 o 
   8   4   5      392.71      347.14     49.29 o 
   9   4   5       81.14       49.71     33.39 o 
  10   4   5      155.73      100.20     39.37 o 
  11   4   5        2.72        7.61     33.71 o 
  12   4   5       75.03      122.42     45.87 o 
 -14   5   5        3.78      -32.39     28.03 o 
 -13   5   5       60.04       71.62     30.80 o 
 -12   5   5      178.59      192.20     36.01 o 
 -11   5   5      872.98      805.61     47.08 o 
 -10   5   5      469.66      529.86     93.98 o 
  -9   5   5      176.82      191.74     30.40 o 
  -8   5   5     2579.00     2439.77     63.39 o 
  -7   5   5     1135.53     1112.14     41.37 o 
  -6   5   5     3904.26     3899.03     72.84 o 
  -5   5   5      200.98      226.46     15.08 o 
  -4   5   5     2860.92     2963.47    101.23 o 
  -3   5   5     6635.76     6570.69     72.32 o 
  -2   5   5     3934.87     3888.88     52.93 o 
  -1   5   5      639.18      654.90     24.82 o 
   0   5   5     2730.27     2831.10     73.00 o 
   1   5   5      313.51      298.80     17.16 o 
   2   5   5     5498.14     5668.87     67.44 o 
   3   5   5     2261.87     2149.22     42.58 o 
   4   5   5        0.57      -15.40     10.97 o 
   5   5   5     1460.11     1471.75     49.92 o 
   6   5   5      320.33      351.85     40.09 o 
   7   5   5     1900.01     1832.09     75.66 o 
   8   5   5      546.54      595.47     61.71 o 
   9   5   5        0.25      -10.17     30.76 o 
  10   5   5      259.72      246.82     46.91 o 
  11   5   5      591.36      753.24     90.44 o 
 -13   6   5      158.59      118.20     37.03 o 
 -12   6   5        0.02      -27.43     24.60 o 
 -11   6   5      187.86      150.06     33.51 o 
 -10   6   5      107.35      122.47     29.57 o 
  -9   6   5      365.36      436.66     40.01 o 
  -8   6   5     1121.21     1053.15     44.39 o 
  -7   6   5       52.27       21.14     18.26 o 
  -6   6   5      353.84      362.24     35.81 o 
  -5   6   5      880.10      803.26     43.11 o 
  -4   6   5      441.06      414.85     17.23 o 
  -3   6   5       15.34       12.81     10.99 o 
  -2   6   5       10.96        5.33      9.80 o 
  -1   6   5     2027.47     2118.61     41.19 o 
   0   6   5     1964.12     2041.70     41.07 o 
   1   6   5       79.47       74.40     14.80 o 
   2   6   5      861.22      828.86     28.95 o 
   3   6   5     1225.39     1161.50     37.72 o 
   4   6   5     1825.35     1767.15     42.96 o 
   5   6   5     1619.76     1592.46     41.92 o 
   6   6   5      425.54      515.61     32.79 o 
   7   6   5      229.00      180.57     41.48 o 
   8   6   5      522.18      479.56     83.66 o 
   9   6   5       64.38       82.79     38.34 o 
  10   6   5       68.34       50.80     33.10 o 
  11   6   5       40.76       20.81     33.57 o 
 -12   7   5        0.05      -27.89     24.57 o 
 -11   7   5      578.95      702.76     55.17 o 
 -10   7   5      187.03      142.17     32.64 o 
  -9   7   5       30.92        4.02     22.65 o 
  -8   7   5       66.67       61.70     23.56 o 
  -7   7   5      184.69      205.62     29.54 o 
  -6   7   5       18.00       12.65     16.74 o 
  -5   7   5      367.46      338.58     30.07 o 
  -4   7   5        0.24       12.01     17.33 o 
  -3   7   5      444.68      455.67     29.77 o 
  -2   7   5        5.26       15.05     13.72 o 
  -1   7   5     2705.36     2650.40     49.37 o 
   0   7   5       72.70       38.11     21.77 o 
   1   7   5        7.34       -7.56     12.64 o 
   2   7   5      115.76       95.68     18.76 o 
   3   7   5      156.04      159.17     21.62 o 
   4   7   5      140.76      157.65     22.18 o 
   5   7   5      685.29      648.25     36.36 o 
   6   7   5       19.13       12.80     16.60 o 
   7   7   5        1.39        6.36     29.37 o 
   8   7   5      117.37      118.84     49.84 o 
   9   7   5      200.39      145.13     46.32 o 
  10   7   5      136.11       38.33     39.96 o 
 -11   8   5       15.15        0.04     26.48 o 
 -10   8   5      156.67      113.32     32.98 o 
  -9   8   5      253.14      358.24     44.27 o 
  -8   8   5       41.43       23.95     22.66 o 
  -7   8   5        4.73      -16.40     16.64 o 
  -6   8   5      494.17      508.86     51.53 o 
  -5   8   5       41.26       16.87     23.67 o 
  -4   8   5       77.24       55.66     24.54 o 
  -3   8   5      536.29      530.91     48.45 o 
  -2   8   5      409.99      447.80     41.81 o 
  -1   8   5      857.60      731.91     36.04 o 
   0   8   5      696.95      704.82     35.35 o 
   1   8   5        7.84      -11.08     14.52 o 
   2   8   5      310.98      328.91     29.01 o 
   3   8   5      823.66      816.58     33.60 o 
   4   8   5     1644.87     1673.64     47.51 o 
   5   8   5      708.20      697.76     46.21 o 
   6   8   5       56.59       67.51     28.30 o 
   7   8   5       15.04      -23.00     31.30 o 
   8   8   5       76.99       29.88     37.34 o 
   9   8   5      172.29      265.39     52.35 o 
 -10   9   5        5.20       -2.12     30.55 o 
  -9   9   5       15.98       -4.03     29.49 o 
  -8   9   5      317.81      387.78     96.05 o 
  -7   9   5      563.58      686.39     62.42 o 
  -6   9   5      228.01      232.15     41.45 o 
  -5   9   5       84.63       39.51     29.47 o 
  -4   9   5        6.78        6.13     25.95 o 
  -3   9   5      890.68      843.70     51.40 o 
  -2   9   5      419.23      546.00     48.56 o 
  -1   9   5     1348.06     1421.77     50.50 o 
   0   9   5       96.49      122.86     26.25 o 
   1   9   5     1507.13     1526.78     78.63 o 
   2   9   5      243.85      312.15     36.40 o 
   3   9   5        2.03      -24.97     19.28 o 
   4   9   5        3.09       -9.65     17.74 o 
   5   9   5        1.39      -17.74     18.03 o 
   6   9   5      345.32      350.97     55.43 o 
   7   9   5      292.67      204.22     49.66 o 
   8   9   5       17.60      -25.06     35.18 o 
  -9  10   5       31.28       41.49     36.36 o 
  -8  10   5        2.48       -7.01     31.73 o 
  -7  10   5       40.11       24.97     31.33 o 
  -6  10   5      112.46      108.58     37.66 o 
  -5  10   5       27.44       74.10     64.41 o 
  -4  10   5       81.77       48.91     30.48 o 
  -3  10   5       12.84       10.45     26.93 o 
  -2  10   5      214.95      176.41     67.89 o 
  -1  10   5       88.67      134.41     29.60 o 
   0  10   5      191.05      222.39     61.20 o 
   1  10   5       85.42       61.25     25.89 o 
   2  10   5       41.08       38.36     25.17 o 
   3  10   5        0.61      -21.38     21.20 o 
   4  10   5        9.34       -1.95     23.88 o 
   5  10   5        0.20      -22.06     23.17 o 
   6  10   5       16.08       19.79     28.05 o 
   7  10   5       16.74      -31.65     50.91 o 
  -7  11   5      253.94      332.41     53.81 o 
  -6  11   5       42.52       -1.33     31.16 o 
  -5  11   5       30.25       25.90     32.22 o 
  -4  11   5      148.25      129.67     40.26 o 
  -3  11   5      113.49      145.13     39.68 o 
  -2  11   5      724.40      861.13     64.38 o 
  -1  11   5      404.26      541.93     58.90 o 
   0  11   5        1.75      -17.09     23.75 o 
   1  11   5       13.82       18.03     25.26 o 
   2  11   5      135.71       96.92     30.07 o 
   3  11   5        8.71      -15.33     24.98 o 
   4  11   5       39.03       17.89     32.18 o 
   5  11   5        0.09      -26.43     26.22 o 
  -3  12   5        6.38      -12.11     31.88 o 
  -2  12   5       13.50       25.32     34.09 o 
  -1  12   5      317.76      346.45    149.42 o 
   0  12   5      185.05      233.04     49.29 o 
   1  12   5      145.03      128.49     36.41 o 
 -15   0   6        3.88      -33.08     33.34 o 
 -14   0   6       37.71       34.61     30.46 o 
 -13   0   6       96.62       56.00     33.47 o 
 -12   0   6       68.73       61.49     32.55 o 
 -11   0   6     1221.52     1223.01     85.94 o 
 -10   0   6     4568.87     4661.02    110.28 o 
  -9   0   6        8.11        0.30     16.74 o 
  -8   0   6     1195.82     1184.79     49.34 o 
  -7   0   6     3651.92     3708.14     82.97 o 
  -6   0   6     7518.32     7876.55    174.39 o 
  -5   0   6     9416.63     9561.36    188.91 o 
  -4   0   6    17184.97    17580.37    280.75 o 
  -3   0   6     1618.77     1788.94     62.42 o 
  -2   0   6      111.86       84.97     20.42 o 
  -1   0   6    30902.02    32329.02    421.85 o 
   0   0   6      980.92      980.70     39.78 o 
   1   0   6    14822.52    15036.18    242.23 o 
   2   0   6     1340.75     1177.01     51.20 o 
   3   0   6     1664.30     1573.51     64.84 o 
   4   0   6      330.44      171.59     35.61 o 
   5   0   6       44.19       50.91     29.03 o 
   6   0   6        0.52      -20.92     16.55 o 
   7   0   6      124.84      130.97     26.81 o 
   8   0   6       44.93       24.43     24.09 o 
   9   0   6      404.10      476.23     75.58 o 
  10   0   6       59.79       68.03     47.03 o 
  11   0   6       94.85      104.91     55.16 o 
  12   0   6       15.49      -21.39     44.52 o 
 -15   1   6        4.89       -7.85     23.37 o 
 -14   1   6       49.32      -17.75     19.80 o 
 -13   1   6       66.26       29.74     22.36 o 
 -12   1   6      219.01      260.25     31.45 o 
 -11   1   6      725.54      775.17     35.76 o 
 -10   1   6        9.07       -9.49     15.95 o 
  -9   1   6      228.19      217.05     22.27 o 
  -8   1   6      862.80      851.19     29.79 o 
  -7   1   6     1595.58     1521.03     42.65 o 
  -6   1   6     1974.62     1934.85     76.03 o 
  -5   1   6      645.57      610.22     30.55 o 
  -4   1   6     2794.55     2860.37     75.39 o 
  -3   1   6     9491.88     9461.28    119.31 o 
  -2   1   6      532.43      523.09     34.55 o 
  -1   1   6       65.64       79.27     22.47 o 
   0   1   6      225.40      207.24      9.90 o 
   1   1   6      366.18      441.02     39.20 o 
   2   1   6     5068.94     5313.49     85.08 o 
   3   1   6      283.25      236.22     25.02 o 
   4   1   6      465.81      435.80     29.31 o 
   5   1   6       75.13       64.77      9.21 o 
   6   1   6      762.37      757.04     33.37 o 
   7   1   6      140.55      130.12     20.42 o 
   8   1   6      188.57      180.55     24.01 o 
   9   1   6       45.74       35.94     19.98 o 
  10   1   6      296.21      379.86     42.29 o 
  11   1   6        6.97       -4.11     31.03 o 
  12   1   6       37.99       60.16     35.35 o 
 -15   2   6        0.40      -35.81     23.87 o 
 -14   2   6      213.22      238.84     34.77 o 
 -13   2   6       43.11       15.20     20.35 o 
 -12   2   6       23.58      -22.06     18.42 o 
 -11   2   6      109.03       97.77     23.54 o 
 -10   2   6      493.25      547.97     35.67 o 
  -9   2   6      161.66      136.16     21.78 o 
  -8   2   6      458.76      444.84     49.81 o 
  -7   2   6     1700.62     1944.40     60.29 o 
  -6   2   6      504.73      489.49     24.73 o 
  -5   2   6      238.50      213.17     29.12 o 
  -4   2   6        3.26       19.40     13.10 o 
  -3   2   6     3974.74     4448.90     75.13 o 
  -2   2   6     1153.28     1176.34     33.62 o 
  -1   2   6     2116.68     2178.07     36.62 o 
   0   2   6      270.67      236.92     11.42 o 
   1   2   6      775.79      786.81     17.45 o 
   2   2   6       21.37       15.64      6.72 o 
   3   2   6       35.85       30.57      8.40 o 
   4   2   6       37.30       28.79      8.17 o 
   5   2   6      938.20      883.02     24.64 o 
   6   2   6        4.68      -10.70     13.63 o 
   7   2   6        0.58      -19.45     14.09 o 
   8   2   6      120.62      109.72     21.66 o 
   9   2   6        1.57      -20.90     19.34 o 
  10   2   6        7.48      -32.69     22.05 o 
  11   2   6       36.28       40.13     27.41 o 
  12   2   6        8.09       69.03     39.85 o 
 -14   3   6       52.93       26.55     30.16 o 
 -13   3   6       56.03       22.83     27.30 o 
 -12   3   6     1012.56     1090.24     51.49 o 
 -11   3   6      601.46      754.79     68.95 o 
 -10   3   6      306.56      266.82     33.57 o 
  -9   3   6      814.40      806.72     46.90 o 
  -8   3   6      784.88      832.73     36.55 o 
  -7   3   6      509.09      507.68     29.83 o 
  -6   3   6     1995.09     1903.58     47.20 o 
  -5   3   6      572.06      569.71     25.23 o 
  -4   3   6     9892.56    10263.78    416.19 o 
  -3   3   6     9399.30     9373.54    199.17 o 
  -2   3   6       73.62       44.74     10.87 o 
  -1   3   6      634.24      639.67     21.46 o 
   0   3   6     3092.57     3070.96     38.90 o 
   1   3   6     2330.82     2308.05     31.10 o 
   2   3   6     3071.67     2852.64     35.88 o 
   3   3   6     3593.05     3508.01     41.60 o 
   4   3   6        2.76      -10.79      7.20 o 
   5   3   6     2972.91     2885.04     40.46 o 
   6   3   6      417.18      444.83     34.98 o 
   7   3   6      558.89      581.64     38.08 o 
   8   3   6     1064.02     1056.07     48.27 o 
   9   3   6        1.92      -18.41     21.04 o 
  10   3   6      137.90      156.51     35.16 o 
  11   3   6      201.83      206.60     47.97 o 
  12   3   6        1.10      -31.01     31.84 o 
 -14   4   6      150.06      154.99     38.71 o 
 -13   4   6       78.18       24.85     26.82 o 
 -12   4   6        8.39      -16.78     22.45 o 
 -11   4   6      280.30      290.05     37.54 o 
 -10   4   6      214.91      207.08     32.17 o 
  -9   4   6      251.59      256.53     65.46 o 
  -8   4   6     1277.79     1202.48     43.70 o 
  -7   4   6       16.41        2.76     15.09 o 
  -6   4   6      409.89      397.30     29.26 o 
  -5   4   6     6513.52     6453.41     71.51 o 
  -4   4   6     2323.73     2269.79     44.55 o 
  -3   4   6       95.77       74.69     14.15 o 
  -2   4   6     6019.42     5863.31     66.69 o 
  -1   4   6     2188.43     2119.64     37.10 o 
   0   4   6     2139.85     2026.86     30.50 o 
   1   4   6     1447.35     1548.48     26.66 o 
   2   4   6      598.34      582.40     21.00 o 
   3   4   6     1601.76     1396.15     27.28 o 
   4   4   6     3359.04     3260.36     44.50 o 
   5   4   6     1184.39     1143.32     27.13 o 
   6   4   6      127.77       86.36     22.85 o 
   7   4   6        4.45      -30.01     20.00 o 
   8   4   6      238.19      288.88     47.01 o 
   9   4   6      277.77      287.42     67.45 o 
  10   4   6      375.14      378.43     71.91 o 
  11   4   6       24.77       23.02     40.02 o 
 -14   5   6        0.56      -26.65     27.29 o 
 -13   5   6        4.20        7.55     26.99 o 
 -12   5   6       35.33       29.53     30.84 o 
 -11   5   6      125.70       82.24     28.61 o 
 -10   5   6       70.26       58.04     25.39 o 
  -9   5   6       26.22       -9.70     18.43 o 
  -8   5   6      216.09      162.30     26.97 o 
  -7   5   6     1548.01     1450.35     46.72 o 
  -6   5   6       29.38       38.29     16.81 o 
  -5   5   6       87.20       81.86     13.15 o 
  -4   5   6       16.87        7.99     11.81 o 
  -3   5   6       45.34       40.00     11.50 o 
  -2   5   6     2642.12     2799.92     45.65 o 
  -1   5   6     1787.26     1704.72     60.55 o 
   0   5   6      326.54      311.18     30.97 o 
   1   5   6        4.67        6.53      8.02 o 
   2   5   6        0.54       -5.94      8.28 o 
   3   5   6      454.19      484.09     22.65 o 
   4   5   6      402.87      420.10     37.16 o 
   5   5   6        1.36      -15.93     10.62 o 
   6   5   6       41.90       30.44     25.72 o 
   7   5   6      205.88      231.90     46.07 o 
   8   5   6      403.55      505.41     57.89 o 
   9   5   6       99.70       53.87     36.44 o 
  10   5   6       13.16      -17.16     29.78 o 
  11   5   6       37.07       -0.73     33.72 o 
 -13   6   6       32.93       29.84     30.33 o 
 -12   6   6        3.31      -14.01     24.98 o 
 -11   6   6       10.76       19.60     25.16 o 
 -10   6   6      697.47      810.41     47.04 o 
  -9   6   6        7.85       -8.45     19.47 o 
  -8   6   6       34.79       18.43     20.44 o 
  -7   6   6      207.30      179.85     28.23 o 
  -6   6   6       12.11       -9.04     14.46 o 
  -5   6   6     5461.88     5351.83     85.86 o 
  -4   6   6     1763.97     1641.25     35.67 o 
  -3   6   6        9.02       -9.69      9.80 o 
  -2   6   6     1833.85     1788.09     38.43 o 
  -1   6   6      474.16      459.41     29.54 o 
   0   6   6      371.46      410.12     31.08 o 
   1   6   6     1362.34     1307.21     34.59 o 
   2   6   6      751.77      758.25     28.87 o 
   3   6   6     2323.67     2328.26     48.51 o 
   4   6   6      323.56      401.16     28.40 o 
   5   6   6       42.96       38.58     16.59 o 
   6   6   6       74.55       80.48     32.20 o 
   7   6   6       79.14       54.71     33.51 o 
   8   6   6       97.44       82.65     38.19 o 
   9   6   6      206.20      256.77     60.49 o 
  10   6   6      318.21      352.54     92.86 o 
 -12   7   6       91.65       35.21     29.08 o 
 -11   7   6       12.81      -32.10     21.40 o 
 -10   7   6       64.85       66.28     27.80 o 
  -9   7   6      466.62      460.00     42.54 o 
  -8   7   6     2374.49     2494.84     68.34 o 
  -7   7   6     3912.74     4051.97    111.07 o 
  -6   7   6      807.98      841.22     37.61 o 
  -5   7   6      310.15      322.69     29.86 o 
  -4   7   6     3265.40     3338.06     87.84 o 
  -3   7   6     3158.83     3184.31     53.84 o 
  -2   7   6     7822.13     7865.51     91.69 o 
  -1   7   6      764.24      770.10     28.81 o 
   0   7   6       15.48       -7.44     13.09 o 
   1   7   6      502.46      499.27     27.15 o 
   2   7   6      529.78      562.26     29.51 o 
   3   7   6     1043.73     1070.89     49.51 o 
   4   7   6       12.88        9.27     15.86 o 
   5   7   6        9.30        6.70     16.60 o 
   6   7   6      221.96      163.52     39.22 o 
   7   7   6       12.59       18.37     33.20 o 
   8   7   6        0.93      -24.85     29.71 o 
   9   7   6       40.73       -5.24     34.18 o 
  10   7   6      111.61       94.15     44.49 o 
 -11   8   6       41.96       14.87     28.51 o 
 -10   8   6        3.21      -20.47     21.97 o 
  -9   8   6      343.55      410.46     42.91 o 
  -8   8   6       54.87       26.13     23.55 o 
  -7   8   6       44.80       33.81     28.36 o 
  -6   8   6        2.07      -14.14     22.67 o 
  -5   8   6        1.09      -27.36     18.24 o 
  -4   8   6      543.23      609.35    149.33 o 
  -3   8   6        2.05        6.71     22.63 o 
  -2   8   6      223.31      264.97     30.04 o 
  -1   8   6      294.48      328.24     32.79 o 
   0   8   6     1072.52     1125.93     36.52 o 
   1   8   6      330.97      398.58     30.63 o 
   2   8   6      268.04      258.90     26.61 o 
   3   8   6       82.30       77.63     21.07 o 
   4   8   6       16.85       30.40     17.65 o 
   5   8   6      959.28      993.49     45.40 o 
   6   8   6       51.72       36.78     35.20 o 
   7   8   6      136.04       90.89     40.26 o 
   8   8   6      218.28      174.62     84.92 o 
   9   8   6       22.74        9.62     36.39 o 
 -10   9   6       29.80      -24.14     29.39 o 
  -9   9   6       95.72       74.94     40.45 o 
  -8   9   6      165.72      198.52     43.42 o 
  -7   9   6      261.99      236.50     47.95 o 
  -6   9   6      411.51      390.02     49.48 o 
  -5   9   6        1.46       -0.16     24.61 o 
  -4   9   6      617.36      699.41     89.71 o 
  -3   9   6     1995.88     2253.02     80.02 o 
  -2   9   6        2.39      -20.68     17.11 o 
  -1   9   6      133.67       96.37     25.56 o 
   0   9   6       31.60       22.54     22.03 o 
   1   9   6       30.36       49.58     23.15 o 
   2   9   6      133.60      190.08     30.68 o 
   3   9   6       51.33       39.67     24.32 o 
   4   9   6        4.15      -16.61     17.92 o 
   5   9   6       26.37        4.96     20.11 o 
   6   9   6        1.74        6.31     37.84 o 
   7   9   6       28.11      -39.39     31.67 o 
   8   9   6       47.38       -2.79     37.12 o 
  -9  10   6      102.68       40.95     37.22 o 
  -8  10   6      218.19      175.05     43.38 o 
  -7  10   6        3.40      -12.65     30.97 o 
  -6  10   6       44.50       21.71     31.05 o 
  -5  10   6        2.54       11.84     27.63 o 
  -4  10   6        6.21      -26.73     23.79 o 
  -3  10   6        7.29      -26.34     23.54 o 
  -2  10   6       79.71       18.53     27.12 o 
  -1  10   6      275.28      261.45     43.60 o 
   0  10   6      811.46      772.79     43.26 o 
   1  10   6       25.84      -18.00     22.00 o 
   2  10   6      100.44       66.76     39.23 o 
   3  10   6      239.15      260.57     37.31 o 
   4  10   6      287.27      329.30     57.95 o 
   5  10   6      818.46      898.78     48.67 o 
   6  10   6       82.30       24.29     58.84 o 
  -7  11   6      568.52      788.38    143.04 o 
  -6  11   6       58.75       84.96     37.99 o 
  -5  11   6      186.22      198.06     45.34 o 
  -4  11   6        5.87      -29.45     25.41 o 
  -3  11   6      107.31       78.32     35.00 o 
  -2  11   6      825.90      896.42     60.44 o 
  -1  11   6      174.52      235.78     44.68 o 
   0  11   6       39.74       30.81     26.42 o 
   1  11   6      230.54      290.07     40.45 o 
   2  11   6       64.21       76.42     28.82 o 
   3  11   6       21.42        9.76     27.26 o 
   4  11   6      110.68      101.44     34.82 o 
  -3  12   6       31.09       11.19     33.84 o 
  -2  12   6       50.75       37.69     33.46 o 
  -1  12   6       10.26       25.45     35.38 o 
   0  12   6       17.97       16.37     35.82 o 
 -15   1   7        6.41      -15.82     24.64 o 
 -14   1   7       24.13       -4.41     22.52 o 
 -13   1   7        7.37      -20.36     19.50 o 
 -12   1   7     1129.06     1192.69     45.03 o 
 -11   1   7     1476.47     1493.83     47.43 o 
 -10   1   7       29.41        6.99     15.37 o 
  -9   1   7       76.01       50.86     19.91 o 
  -8   1   7        4.25      -17.99     12.00 o 
  -7   1   7        8.45       -0.47     20.95 o 
  -6   1   7       60.53       65.02     20.25 o 
  -5   1   7      114.20      116.29     19.27 o 
  -4   1   7     3175.63     2873.70     61.82 o 
  -3   1   7     3209.74     3470.16     90.58 o 
  -2   1   7      164.00      210.35     35.52 o 
  -1   1   7    11408.55    12266.47    151.38 o 
   0   1   7      980.56      955.22     19.03 o 
   1   1   7     9124.16     9071.77     89.25 o 
   2   1   7     5786.15     5464.39     90.76 o 
   3   1   7     2157.32     1947.79     72.29 o 
   4   1   7      625.11      553.60     32.65 o 
   5   1   7      600.00      569.95     28.96 o 
   6   1   7     2282.66     2228.27     57.40 o 
   7   1   7     1450.98     1368.32     57.34 o 
   8   1   7      592.85      597.72     33.28 o 
   9   1   7       10.90      -24.31     17.28 o 
  10   1   7      119.86       98.93     30.13 o 
  11   1   7        3.72      -13.58     34.71 o 
  12   1   7       11.02       -2.27     35.23 o 
 -15   2   7       67.00        7.49     29.37 o 
 -14   2   7        4.06      -23.78     25.72 o 
 -13   2   7      107.68       80.08     30.64 o 
 -12   2   7        2.42      -15.42     21.10 o 
 -11   2   7      558.16      650.54     48.00 o 
 -10   2   7     1713.05     1765.32     56.23 o 
  -9   2   7      285.80      308.49     31.33 o 
  -8   2   7       61.79       49.55     16.91 o 
  -7   2   7        9.10      -14.03     11.60 o 
  -6   2   7     1121.78     1061.49     42.94 o 
  -5   2   7     9922.67     9361.56    135.36 o 
  -4   2   7     7318.21     7588.83    218.28 o 
  -3   2   7     1406.83     1718.38     47.37 o 
  -2   2   7     2191.34     2290.86     73.60 o 
  -1   2   7     2036.60     1994.66     40.57 o 
   0   2   7     8687.42     8959.35     80.14 o 
   1   2   7      253.73      231.62     11.35 o 
   2   2   7      193.05      206.83     12.40 o 
   3   2   7     4581.52     4450.87     47.30 o 
   4   2   7     1247.66     1212.22     26.78 o 
   5   2   7      306.97      372.51     31.39 o 
   6   2   7       74.87       51.23     19.76 o 
   7   2   7        7.47       -6.67     17.90 o 
   8   2   7     1301.58     1381.23     98.91 o 
   9   2   7      879.47      786.31     43.82 o 
  10   2   7       25.44       26.40     25.14 o 
  11   2   7        3.27       28.85     27.94 o 
  12   2   7       26.54       11.70     36.58 o 
 -14   3   7        9.82       -4.25     27.20 o 
 -13   3   7       29.45       -7.55     26.20 o 
 -12   3   7       45.34       36.40     28.29 o 
 -11   3   7       54.38       15.21     23.96 o 
 -10   3   7        3.86      -26.03     17.36 o 
  -9   3   7       11.77       -4.58     15.81 o 
  -8   3   7     1143.68     1105.98     71.67 o 
  -7   3   7     2256.30     2310.46     59.10 o 
  -6   3   7       83.59       57.61     17.19 o 
  -5   3   7       98.56       77.44     20.88 o 
  -4   3   7        1.23      -12.50     12.86 o 
  -3   3   7     2457.78     2466.60     57.37 o 
  -2   3   7     2736.41     2647.33     52.39 o 
  -1   3   7     1919.81     1915.10     38.09 o 
   0   3   7        7.29        3.86      7.04 o 
   1   3   7      654.37      632.06     17.05 o 
   2   3   7        7.46        6.68      7.74 o 
   3   3   7      518.33      461.16     19.40 o 
   4   3   7       22.36        7.76      8.05 o 
   5   3   7      211.11      236.37     27.18 o 
   6   3   7      339.37      370.41     32.47 o 
   7   3   7       68.20       64.66     22.56 o 
   8   3   7      158.04      123.44     38.38 o 
   9   3   7       71.31       60.26     32.65 o 
  10   3   7       28.04       -1.61     30.91 o 
  11   3   7      105.53       52.29     38.33 o 
 -14   4   7       40.63        6.69     29.34 o 
 -13   4   7        6.28      -26.65     44.54 o 
 -12   4   7       37.85       12.82     25.84 o 
 -11   4   7      776.85      786.20     43.92 o 
 -10   4   7      599.69      690.90     60.91 o 
  -9   4   7      371.70      379.86     45.69 o 
  -8   4   7      624.50      621.80     33.80 o 
  -7   4   7      422.63      481.13     35.01 o 
  -6   4   7     3292.04     3203.44     64.08 o 
  -5   4   7     6455.91     5865.28     79.46 o 
  -4   4   7     8371.84     7835.77     96.06 o 
  -3   4   7      194.27      181.44     16.44 o 
  -2   4   7       39.91       44.63     11.08 o 
  -1   4   7     1274.93     1304.98     29.95 o 
   0   4   7     1300.66     1225.47     34.75 o 
   1   4   7     3236.14     3053.38     40.13 o 
   2   4   7      445.43      446.01     16.79 o 
   3   4   7      369.69      350.32     16.03 o 
   4   4   7      342.38      387.35     21.15 o 
   5   4   7      703.80      683.08     32.94 o 
   6   4   7        0.09      -23.49     15.66 o 
   7   4   7        0.73      -30.99     21.35 o 
   8   4   7       64.24       34.76     32.40 o 
   9   4   7      479.77      549.70     59.41 o 
  10   4   7       24.96       -1.20     32.10 o 
  11   4   7      116.97       84.60     39.93 o 
 -14   5   7        2.34      -19.97     28.40 o 
 -13   5   7      143.71      108.36     39.09 o 
 -12   5   7      348.42      375.45     45.07 o 
 -11   5   7      183.89      224.83     36.03 o 
 -10   5   7        3.34      -28.75     20.13 o 
  -9   5   7     1064.61     1082.24     49.62 o 
  -8   5   7       82.05       80.42     22.59 o 
  -7   5   7     1028.08     1066.03     40.74 o 
  -6   5   7     1218.98     1161.37     40.23 o 
  -5   5   7      324.09      343.96     36.18 o 
  -4   5   7     2641.74     2562.24     52.61 o 
  -3   5   7     2021.69     1864.09     38.27 o 
  -2   5   7     1985.31     1930.66     38.92 o 
  -1   5   7       18.86        8.89      9.79 o 
   0   5   7      283.54      272.65     22.85 o 
   1   5   7     2437.60     2438.83     36.97 o 
   2   5   7     4266.62     4451.30     63.72 o 
   3   5   7      988.48      996.49     30.54 o 
   4   5   7      208.55      168.11     26.89 o 
   5   5   7       38.11        9.70     25.55 o 
   6   5   7      826.42      885.58     53.44 o 
   7   5   7      979.24     1038.21     61.48 o 
   8   5   7       69.72       62.06     57.73 o 
   9   5   7       33.81       -3.53     31.21 o 
  10   5   7       54.40       54.92     41.81 o 
  11   5   7      105.48       68.57     77.76 o 
 -13   6   7      101.43       36.56     30.62 o 
 -12   6   7        1.97        4.10     25.42 o 
 -11   6   7        0.46      -19.51     22.20 o 
 -10   6   7       35.13       52.48     25.28 o 
  -9   6   7     1014.29      972.05     44.91 o 
  -8   6   7      229.02      196.36     30.01 o 
  -7   6   7        6.61       -0.88     16.73 o 
  -6   6   7      453.00      399.27     32.39 o 
  -5   6   7       23.99       12.90     20.17 o 
  -4   6   7       91.62       63.75     14.69 o 
  -3   6   7      258.42      274.21     22.10 o 
  -2   6   7     2279.30     2291.78     45.00 o 
  -1   6   7     2803.40     2667.49     49.02 o 
   0   6   7      656.88      648.70     26.18 o 
   1   6   7        1.29      -17.31     11.54 o 
   2   6   7      238.38      212.68     21.90 o 
   3   6   7      445.44      458.26     29.31 o 
   4   6   7     1349.67     1396.64     39.09 o 
   5   6   7     1120.37     1062.43     59.27 o 
   6   6   7      709.96      778.52    121.84 o 
   7   6   7      262.43      324.95     50.97 o 
   8   6   7       14.59       18.46     33.97 o 
   9   6   7      109.26       76.27     65.95 o 
  10   6   7      155.09      149.58     45.19 o 
 -12   7   7       75.11       43.79     31.35 o 
 -11   7   7      177.58      121.10     32.66 o 
 -10   7   7      225.20      124.40     31.98 o 
  -9   7   7      273.74      246.09     38.51 o 
  -8   7   7      151.28      202.50     43.10 o 
  -7   7   7      180.11      220.15     30.66 o 
  -6   7   7        0.05       -2.05     15.91 o 
  -5   7   7      192.33      116.58     30.38 o 
  -4   7   7      149.09      136.49     22.69 o 
  -3   7   7      100.41       92.99     17.76 o 
  -2   7   7      593.23      622.81     27.97 o 
  -1   7   7      611.61      616.45     26.98 o 
   0   7   7      145.72      157.01     20.67 o 
   1   7   7      623.20      622.08     29.08 o 
   2   7   7     1002.20      996.74     55.20 o 
   3   7   7       40.03        9.45     15.72 o 
   4   7   7       92.86       65.16     19.04 o 
   5   7   7       40.26       22.48     34.74 o 
   6   7   7       10.94      -38.68     25.79 o 
   7   7   7      133.84      137.96     40.91 o 
   8   7   7      140.65       92.45     39.16 o 
   9   7   7       30.36      -21.51     33.91 o 
 -11   8   7       39.75       34.06     27.36 o 
 -10   8   7       95.05       81.38     31.02 o 
  -9   8   7      216.26      238.34     35.82 o 
  -8   8   7      153.05      123.97     29.34 o 
  -7   8   7       49.00        8.75     27.03 o 
  -6   8   7       45.41       10.74     25.08 o 
  -5   8   7      319.73      314.22     42.08 o 
  -4   8   7      950.33      881.16     50.16 o 
  -3   8   7      139.00      109.38     30.26 o 
  -2   8   7      159.79      194.36     28.31 o 
  -1   8   7     2845.58     2947.14     69.31 o 
   0   8   7      423.34      520.56     41.71 o 
   1   8   7      123.29      127.61     22.29 o 
   2   8   7      273.90      254.12     27.53 o 
   3   8   7      510.69      547.60     36.06 o 
   4   8   7     1299.39     1314.16     43.69 o 
   5   8   7      348.79      463.21     56.51 o 
   6   8   7       85.72       37.23     32.84 o 
   7   8   7        0.21      -27.95     30.77 o 
   8   8   7      215.91      186.00     48.01 o 
 -10   9   7        0.57      -43.83     29.22 o 
  -9   9   7      119.17       41.29     34.90 o 
  -8   9   7      760.31      893.29     93.10 o 
  -7   9   7      368.49      441.36     53.29 o 
  -6   9   7      108.15      102.15     34.18 o 
  -5   9   7      276.68      304.82     44.93 o 
  -4   9   7      243.62      283.23     41.36 o 
  -3   9   7      311.47      321.71     92.96 o 
  -2   9   7      255.16      267.62     37.62 o 
  -1   9   7      114.85      110.95     26.58 o 
   0   9   7      497.94      485.20     42.43 o 
   1   9   7      243.09      268.60     35.61 o 
   2   9   7       16.26      -17.05     19.47 o 
   3   9   7       47.94       56.91     20.99 o 
   4   9   7      127.19      129.32     25.99 o 
   5   9   7      167.31      156.40     44.31 o 
   6   9   7      548.89      622.60     88.55 o 
   7   9   7       20.08       12.37     35.27 o 
  -9  10   7      138.43      164.84     46.05 o 
  -8  10   7       34.60        1.60     35.95 o 
  -7  10   7      111.37       33.98     32.09 o 
  -6  10   7      172.67      180.04     49.02 o 
  -5  10   7      116.66      127.48     36.57 o 
  -4  10   7        1.16        4.11     26.48 o 
  -3  10   7        3.58      -32.75     23.47 o 
  -2  10   7       33.54       24.71     30.59 o 
  -1  10   7      221.61      213.57     35.21 o 
   0  10   7       73.29       41.89     26.14 o 
   1  10   7        2.80      -26.98     21.41 o 
   2  10   7        1.29      -14.63     21.78 o 
   3  10   7        3.33        2.52     23.11 o 
   4  10   7       48.26       40.15     27.27 o 
   5  10   7       24.25       26.13     59.52 o 
   6  10   7        0.24      -37.55     56.32 o 
  -6  11   7        0.72      -13.23     30.94 o 
  -5  11   7       54.13       56.58     35.00 o 
  -4  11   7       64.49       78.15     36.62 o 
  -3  11   7      179.91      228.69     47.50 o 
  -2  11   7      358.69      443.11     56.66 o 
  -1  11   7       42.92       12.59     30.26 o 
   0  11   7        8.43      -33.58     22.39 o 
   1  11   7        2.98      -15.39     23.84 o 
   2  11   7        3.36      -21.64     22.99 o 
   3  11   7       42.32       30.86     33.90 o 
 -15   0   8        1.18      -41.05     33.46 o 
 -14   0   8       36.33       10.22     32.81 o 
 -13   0   8        5.39      -37.72     25.15 o 
 -12   0   8      544.71      498.38     56.54 o 
 -11   0   8     4081.33     4278.35    162.68 o 
 -10   0   8     1956.33     2244.37    108.68 o 
  -9   0   8      612.72      642.60     59.23 o 
  -8   0   8      140.45       82.07     37.26 o 
  -7   0   8     1442.66     1459.12     76.94 o 
  -6   0   8     9699.96     9938.60    210.20 o 
  -5   0   8    29326.54    28744.95    434.73 o 
  -4   0   8     6165.67     6239.94    142.55 o 
  -3   0   8       15.96        8.13     16.07 o 
  -2   0   8     3953.19     4499.59    102.78 o 
  -1   0   8     1507.21     1448.32     38.30 o 
   0   0   8      358.71      329.56     17.79 o 
   1   0   8     7138.15     7025.78    152.33 o 
   2   0   8      419.03      406.56     38.52 o 
   3   0   8      299.48      224.62     39.29 o 
   4   0   8      796.05      827.74     55.36 o 
   5   0   8      177.30      246.69     44.52 o 
   6   0   8        4.26       -1.55     29.03 o 
   7   0   8      128.47       90.78     31.74 o 
   8   0   8      731.66      773.40     49.39 o 
   9   0   8      442.87      515.64    140.71 o 
  10   0   8       13.15      -36.87     41.13 o 
  11   0   8      182.43      296.14     75.58 o 
 -15   1   8        5.64      -37.63     25.09 o 
 -14   1   8        2.95      -30.37     23.63 o 
 -13   1   8       56.46       54.28     27.70 o 
 -12   1   8      666.69      765.97     53.92 o 
 -11   1   8      313.13      356.74     39.04 o 
 -10   1   8      205.28      152.68     33.07 o 
  -9   1   8      221.95      200.55     41.42 o 
  -8   1   8     1486.34     1451.39     56.59 o 
  -7   1   8      238.66      222.85     28.23 o 
  -6   1   8     1630.52     1671.99     54.43 o 
  -5   1   8      780.95      764.67     36.77 o 
  -4   1   8     2584.02     2595.26    112.99 o 
  -3   1   8     2041.16     1906.91    119.81 o 
  -2   1   8     1445.30     1439.91     40.07 o 
  -1   1   8     1665.09     1655.13     34.30 o 
   0   1   8       61.85       54.71     10.83 o 
   1   1   8     5794.90     5920.69     83.12 o 
   2   1   8     2612.34     2376.79     59.67 o 
   3   1   8      149.08      126.16     36.39 o 
   4   1   8       96.01       79.21     30.10 o 
   5   1   8      215.97      278.28     34.44 o 
   6   1   8      211.29      198.66     28.25 o 
   7   1   8      340.27      380.65     62.39 o 
   8   1   8       56.39       43.76     21.44 o 
   9   1   8       79.92       65.01     23.85 o 
  10   1   8       15.04       -2.17     25.01 o 
  11   1   8        6.96      -26.07     31.12 o 
 -15   2   8       34.98       53.64     32.64 o 
 -14   2   8       29.70      -30.88     24.94 o 
 -13   2   8        8.01      -33.42     22.28 o 
 -12   2   8       36.35       53.29     27.20 o 
 -11   2   8      927.24      915.37     62.88 o 
 -10   2   8      167.21      168.07     26.81 o 
  -9   2   8      163.04      204.76     26.38 o 
  -8   2   8        1.22       -7.10     16.11 o 
  -7   2   8       86.91       68.00     30.58 o 
  -6   2   8     2193.04     2146.14     62.51 o 
  -5   2   8     6342.73     6404.25    183.01 o 
  -4   2   8      834.33      749.54     33.77 o 
  -3   2   8     2803.36     3102.16     64.25 o 
  -2   2   8     3750.26     4090.73     59.69 o 
  -1   2   8     1480.28     1515.88     32.93 o 
   0   2   8      728.81      741.21     19.40 o 
   1   2   8       78.63       66.02      9.74 o 
   2   2   8      166.45      152.16     11.83 o 
   3   2   8      725.67      713.95     22.09 o 
   4   2   8       75.51       48.08     20.94 o 
   5   2   8       92.08       60.15     20.20 o 
   6   2   8       16.04      -10.92     16.89 o 
   7   2   8      386.12      434.72     39.74 o 
   8   2   8       38.22       23.85     23.82 o 
   9   2   8       75.64       77.56     28.90 o 
  10   2   8        3.56      -32.51     21.72 o 
  11   2   8       48.29       14.51     28.68 o 
 -14   3   8       55.98       23.21     28.99 o 
 -13   3   8      272.63      308.35     65.99 o 
 -12   3   8     1072.80     1247.58     55.08 o 
 -11   3   8      592.11      575.92     48.04 o 
 -10   3   8       15.74       -9.49     20.01 o 
  -9   3   8      486.98      474.85     91.71 o 
  -8   3   8        5.78       -4.91     15.23 o 
  -7   3   8      615.72      657.27     39.06 o 
  -6   3   8      763.20      767.06     64.16 o 
  -5   3   8      383.38      310.20     32.46 o 
  -4   3   8     2643.77     2549.41     63.18 o 
  -3   3   8      379.39      327.66     28.50 o 
  -2   3   8       66.37       40.23     12.06 o 
  -1   3   8     2389.86     2553.00     46.00 o 
   0   3   8     3055.73     3148.51     43.40 o 
   1   3   8     2838.91     2692.04     38.99 o 
   2   3   8     8140.96     8282.68     81.83 o 
   3   3   8      487.40      454.39     15.77 o 
   4   3   8      336.62      384.83     38.47 o 
   5   3   8      620.98      605.49     33.85 o 
   6   3   8      189.24      207.71     32.42 o 
   7   3   8     2020.05     2016.29     61.31 o 
   8   3   8      193.02      210.75     53.75 o 
   9   3   8      127.44       96.80     29.95 o 
  10   3   8      119.12       91.01     38.92 o 
  11   3   8        3.36      -18.12     31.52 o 
 -14   4   8      213.72      227.74     43.44 o 
 -13   4   8       37.48       15.43     26.60 o 
 -12   4   8        2.42      -27.61     23.24 o 
 -11   4   8      257.16      212.82     35.47 o 
 -10   4   8      206.05      218.25     33.57 o 
  -9   4   8      824.29      815.66     55.18 o 
  -8   4   8       43.21       18.60     18.54 o 
  -7   4   8      953.30      878.43     46.50 o 
  -6   4   8      774.75      782.72     41.85 o 
  -5   4   8       29.77       17.37     16.69 o 
  -4   4   8      640.41      590.57     25.86 o 
  -3   4   8      149.53      157.20     26.30 o 
  -2   4   8      785.87      762.23     24.11 o 
  -1   4   8     3164.78     3111.49     49.77 o 
   0   4   8     5173.10     5437.04     62.86 o 
   1   4   8      309.00      285.11     20.03 o 
   2   4   8      483.61      470.61     17.40 o 
   3   4   8      945.56      870.97     22.98 o 
   4   4   8     1517.42     1407.61     44.01 o 
   5   4   8      452.49      428.09     32.05 o 
   6   4   8      358.61      312.55     45.61 o 
   7   4   8       69.23       33.99     31.41 o 
   8   4   8      172.38      167.29     62.52 o 
   9   4   8      283.69      232.99     49.57 o 
  10   4   8        4.95       -8.78     30.65 o 
  11   4   8        2.99      -17.36     35.27 o 
 -14   5   8       72.85       19.51     31.46 o 
 -13   5   8        0.82      -35.72     26.30 o 
 -12   5   8      234.89      282.65     41.53 o 
 -11   5   8        5.04      -34.69     23.13 o 
 -10   5   8        0.48      -15.83     20.51 o 
  -9   5   8      106.79       98.22     24.49 o 
  -8   5   8     1482.86     1434.02     50.07 o 
  -7   5   8      215.70      218.62     49.31 o 
  -6   5   8        9.88       -5.59     18.71 o 
  -5   5   8      102.92      110.43     18.84 o 
  -4   5   8        0.56       -7.47      9.33 o 
  -3   5   8      535.42      510.51     22.49 o 
  -2   5   8      959.88      900.56     27.87 o 
  -1   5   8      255.15      257.90     28.06 o 
   0   5   8        6.80      -10.79      8.02 o 
   1   5   8       84.86      112.85     22.62 o 
   2   5   8      680.43      656.49     41.17 o 
   3   5   8       17.32        1.54     13.15 o 
   4   5   8       71.29       72.58     27.03 o 
   5   5   8       62.82       65.20     29.42 o 
   6   5   8       68.02       42.18     29.46 o 
   7   5   8       48.59       37.48     50.08 o 
   8   5   8      305.59      233.45     86.62 o 
   9   5   8       21.65       11.92     36.27 o 
  10   5   8        3.43       25.36     36.69 o 
 -13   6   8        8.15      -26.54     27.16 o 
 -12   6   8       17.26       -4.33     26.33 o 
 -11   6   8      300.14      291.75     39.89 o 
 -10   6   8      545.12      577.69     52.27 o 
  -9   6   8        5.77       -4.84     20.57 o 
  -8   6   8       15.41      -18.99     17.33 o 
  -7   6   8      165.62      129.84     31.84 o 
  -6   6   8     1566.60     1463.93     88.70 o 
  -5   6   8     2273.00     2181.48     54.17 o 
  -4   6   8      125.51      109.10     19.23 o 
  -3   6   8       14.77        3.58     11.65 o 
  -2   6   8      258.53      230.21     21.83 o 
  -1   6   8     1127.58     1092.02     32.91 o 
   0   6   8     2957.12     2986.73     65.37 o 
   1   6   8     1924.99     1929.50     43.83 o 
   2   6   8      773.73      725.37     28.68 o 
   3   6   8      994.24      882.15     31.32 o 
   4   6   8        6.78       -1.61     23.25 o 
   5   6   8      206.53      197.27     42.06 o 
   6   6   8      145.02      119.22     47.18 o 
   7   6   8       23.23       -4.07     30.18 o 
   8   6   8      204.81      216.76     50.52 o 
   9   6   8       57.09       25.21     37.21 o 
 -12   7   8       12.14       -4.76     26.56 o 
 -11   7   8       64.57       33.71     28.81 o 
 -10   7   8       52.26       35.61     27.47 o 
  -9   7   8      423.25      556.06     53.03 o 
  -8   7   8     2350.64     2455.54     68.31 o 
  -7   7   8     1084.56     1112.82     58.26 o 
  -6   7   8      680.75      708.49     50.94 o 
  -5   7   8       14.89        7.28     16.97 o 
  -4   7   8       59.29       23.46     16.01 o 
  -3   7   8     1302.94     1229.70     35.68 o 
  -2   7   8     3347.30     3430.14     60.22 o 
  -1   7   8     1039.62      998.45     33.39 o 
   0   7   8      220.68      231.30     24.30 o 
   1   7   8       15.82        4.66     14.10 o 
   2   7   8      487.76      525.73     34.98 o 
   3   7   8       90.03      100.21     19.52 o 
   4   7   8       67.20       41.67     21.48 o 
   5   7   8      186.31      177.70     54.34 o 
   6   7   8      284.26      262.06     49.56 o 
   7   7   8       51.23       39.03     32.06 o 
   8   7   8       15.45      -31.59     33.09 o 
   9   7   8        9.58       -0.94     35.06 o 
 -11   8   8       59.60       17.92     27.66 o 
 -10   8   8      133.84      112.90     31.52 o 
  -9   8   8      229.92      270.81     37.74 o 
  -8   8   8        5.24      -36.54     24.36 o 
  -7   8   8       45.55       29.92     23.86 o 
  -6   8   8      139.89      126.17     34.47 o 
  -5   8   8        3.81      -29.18     19.46 o 
  -4   8   8        1.23      -29.55     19.70 o 
  -3   8   8       31.37        5.99     22.75 o 
  -2   8   8      759.76      739.07     41.45 o 
  -1   8   8     1609.73     1560.77     43.39 o 
   0   8   8      108.71       99.58     20.81 o 
   1   8   8      111.37      119.03     22.22 o 
   2   8   8        1.91      -12.30     15.74 o 
   3   8   8       30.42        3.28     21.83 o 
   4   8   8      606.89      730.68     71.28 o 
   5   8   8      317.95      420.75     57.64 o 
   6   8   8       20.01      -10.13     31.36 o 
   7   8   8       25.81       -6.85     34.39 o 
   8   8   8        0.23      -46.70     31.14 o 
 -10   9   8       23.46        4.91     34.55 o 
  -9   9   8      107.18      130.60     41.99 o 
  -8   9   8       75.96      128.59     36.03 o 
  -7   9   8      171.02      216.93     42.86 o 
  -6   9   8       23.46       29.54     31.16 o 
  -5   9   8       39.03       -0.15     26.41 o 
  -4   9   8       35.82       -5.72     23.54 o 
  -3   9   8       13.05        6.78     25.60 o 
  -2   9   8       81.18       72.90     24.25 o 
  -1   9   8     1000.44      908.37     43.26 o 
   0   9   8       59.98       49.61     23.57 o 
   1   9   8       90.78       78.84     32.74 o 
   2   9   8       52.93       59.51     26.15 o 
   3   9   8       17.96       10.02     19.52 o 
   4   9   8        3.76      -22.52     29.58 o 
   5   9   8        7.40        0.40     32.90 o 
   6   9   8        1.02      -10.59     32.74 o 
  -8  10   8        1.45      -41.04     30.21 o 
  -7  10   8      346.79      404.39     54.88 o 
  -6  10   8      135.92      121.70     65.76 o 
  -5  10   8       70.65       16.50     34.94 o 
  -4  10   8       41.40        6.51     69.15 o 
  -3  10   8       87.77       87.40     34.13 o 
  -2  10   8     1021.94     1117.22     62.58 o 
  -1  10   8     1428.68     1551.67     58.38 o 
   0  10   8      255.13      217.46     35.11 o 
   1  10   8       23.77      -12.23     22.05 o 
   2  10   8        0.67       -4.22     23.02 o 
   3  10   8      238.89      298.94     40.87 o 
   4  10   8      669.16      974.36    128.04 o 
   5  10   8      291.53      407.34     96.20 o 
  -6  11   8       18.68       -8.94     30.41 o 
  -5  11   8       20.37      -16.83     33.58 o 
  -4  11   8       28.43       38.78     35.50 o 
  -3  11   8      470.49      656.50     66.57 o 
  -2  11   8      188.67      289.04     48.88 o 
  -1  11   8        6.86      -24.64     30.05 o 
   0  11   8        3.01      -23.91     23.18 o 
   1  11   8        3.89       -9.11     28.90 o 
   2  11   8        5.77      -17.64     26.71 o 
 -15   1   9      164.14      123.58     37.30 o 
 -14   1   9        2.94      -27.87     24.55 o 
 -13   1   9      274.37      268.40     39.53 o 
 -12   1   9     1421.02     1413.43     69.76 o 
 -11   1   9       19.84       -6.85     28.20 o 
 -10   1   9      113.62       79.52     31.61 o 
  -9   1   9        3.82       -6.67     21.11 o 
  -8   1   9        7.05      -12.26     14.82 o 
  -7   1   9      312.34      333.42     34.48 o 
  -6   1   9      104.64       83.52     20.69 o 
  -5   1   9     3197.50     3020.96    133.99 o 
  -4   1   9     5216.59     5381.25    236.72 o 
  -3   1   9      634.12      601.20     34.79 o 
  -2   1   9       27.57        9.48      8.61 o 
  -1   1   9      407.38      411.07     17.12 o 
   0   1   9     2519.44     2589.75     36.13 o 
   1   1   9    22515.38    23076.50    165.42 o 
   2   1   9     7777.98     7667.21    121.69 o 
   3   1   9      132.26      114.58     24.02 o 
   4   1   9      605.77      539.23     34.80 o 
   5   1   9      143.30      176.48     35.95 o 
   6   1   9      883.36      854.37     39.64 o 
   7   1   9      993.43      950.43     44.17 o 
   8   1   9      338.81      310.17     33.02 o 
   9   1   9       29.95       17.70     22.65 o 
  10   1   9       79.67       92.84     31.59 o 
  11   1   9        1.72        6.63     35.25 o 
 -15   2   9       36.22      -15.42     28.99 o 
 -14   2   9      133.28      103.02     34.12 o 
 -13   2   9      161.08      163.99     35.21 o 
 -12   2   9      860.11      810.99     45.60 o 
 -11   2   9      892.81      952.95     46.49 o 
 -10   2   9      789.35      764.80     52.45 o 
  -9   2   9      107.56       84.72     28.52 o 
  -8   2   9      117.79       89.55     24.10 o 
  -7   2   9      227.06      229.07     31.85 o 
  -6   2   9     5200.07     4875.29    198.06 o 
  -5   2   9     4370.27     4217.25     87.09 o 
  -4   2   9       35.42       12.71     14.03 o 
  -3   2   9      436.06      449.63     26.58 o 
  -2   2   9      783.09      850.78     27.62 o 
  -1   2   9     2846.20     2862.03     42.19 o 
   0   2   9     3362.50     3288.44     43.72 o 
   1   2   9      766.67      667.03     18.78 o 
   2   2   9      346.29      302.76     25.35 o 
   3   2   9     1743.05     1658.41     53.58 o 
   4   2   9     1067.99      949.35     49.21 o 
   5   2   9      307.75      297.88     30.63 o 
   6   2   9      154.44      157.73     28.80 o 
   7   2   9      284.65      309.67     37.65 o 
   8   2   9     1317.40     1305.18     53.73 o 
   9   2   9      172.64      143.33     34.88 o 
  10   2   9       17.66       -3.54     28.09 o 
  11   2   9        4.41      -17.34     27.85 o 
 -14   3   9       18.69      -14.62     27.07 o 
 -13   3   9        1.30        8.10     27.81 o 
 -12   3   9       43.11      -15.56     24.72 o 
 -11   3   9       39.60       38.04     25.26 o 
 -10   3   9      361.55      274.14     34.93 o 
  -9   3   9      478.90      454.96     46.42 o 
  -8   3   9      726.34      714.81     44.28 o 
  -7   3   9      156.71      122.19     27.95 o 
  -6   3   9      100.75      107.73     38.86 o 
  -5   3   9      991.95     1034.20    101.18 o 
  -4   3   9      153.84      172.25     24.71 o 
  -3   3   9      279.68      233.63     21.28 o 
  -2   3   9       65.81       51.69     13.33 o 
  -1   3   9       90.95       56.72     11.65 o 
   0   3   9       42.30       66.10     11.09 o 
   1   3   9      137.46      178.18     28.40 o 
   2   3   9       30.53       19.61      8.88 o 
   3   3   9      478.31      470.67     29.85 o 
   4   3   9       87.96       70.41     19.39 o 
   5   3   9      541.45      556.29     60.09 o 
   6   3   9       71.13       57.59     22.32 o 
   7   3   9       33.84        8.13     22.42 o 
   8   3   9        5.17      -11.86     23.95 o 
   9   3   9       36.91      -16.19     32.80 o 
  10   3   9        6.35      -19.50     31.62 o 
 -14   4   9      191.43      139.02     38.61 o 
 -13   4   9        2.74      -37.96     25.31 o 
 -12   4   9     1062.50     1061.81     52.72 o 
 -11   4   9      948.51      929.00     47.38 o 
 -10   4   9      428.19      481.27     52.95 o 
  -9   4   9        8.51      -27.72     22.87 o 
  -8   4   9      500.30      518.99    119.57 o 
  -7   4   9      273.65      280.15     35.20 o 
  -6   4   9     2537.74     2441.28    101.62 o 
  -5   4   9     1806.18     1711.01     57.60 o 
  -4   4   9       18.87      -14.26     15.06 o 
  -3   4   9      130.17       82.89     16.95 o 
  -2   4   9       70.70       38.80     13.77 o 
  -1   4   9      262.90      341.05     19.18 o 
   0   4   9      362.06      381.47     17.70 o 
   1   4   9      257.13      273.10     22.90 o 
   2   4   9       31.51       20.71     11.17 o 
   3   4   9      699.98      639.23     32.01 o 
   4   4   9      326.61      362.91     32.37 o 
   5   4   9       21.52      -11.78     23.87 o 
   6   4   9        7.10      -34.28     22.86 o 
   7   4   9       33.63       12.13     29.89 o 
   8   4   9      659.14      847.82     66.50 o 
   9   4   9       61.29       43.38     34.10 o 
  10   4   9       21.01       23.78     49.84 o 
 -14   5   9       16.96      -10.19     29.59 o 
 -13   5   9      183.93      256.66     65.81 o 
 -12   5   9      166.73      141.01     35.52 o 
 -11   5   9      351.87      320.06     41.15 o 
 -10   5   9      188.69      206.86     33.82 o 
  -9   5   9      470.64      552.48     54.56 o 
  -8   5   9      393.58      315.30     61.07 o 
  -7   5   9     1959.12     1828.07    102.10 o 
  -6   5   9      298.08      328.09     52.99 o 
  -5   5   9      428.21      399.95     50.35 o 
  -4   5   9     1514.05     1476.42     36.38 o 
  -3   5   9     1352.29     1246.88     33.55 o 
  -2   5   9     2029.30     1944.13     41.49 o 
  -1   5   9     1301.74     1215.30     28.32 o 
   0   5   9        9.77       15.02     10.47 o 
   1   5   9     2917.44     3037.86     52.89 o 
   2   5   9     4498.93     4501.87     66.03 o 
   3   5   9      273.41      320.33    123.25 o 
   4   5   9       45.38       23.06     23.34 o 
   5   5   9      115.06       83.78     29.04 o 
   6   5   9     1465.72     1411.50     71.01 o 
   7   5   9      300.96      375.00     80.57 o 
   8   5   9       23.92       17.16     29.46 o 
   9   5   9       31.69       -6.22     33.69 o 
  10   5   9       41.91      -25.34     34.41 o 
 -13   6   9       20.69      -19.99     29.64 o 
 -12   6   9      233.76      234.20     40.59 o 
 -11   6   9       59.48        3.91     25.33 o 
 -10   6   9      238.02      211.37     45.99 o 
  -9   6   9      125.39       95.12     31.74 o 
  -8   6   9       62.07       57.44     30.91 o 
  -7   6   9      410.15      335.35     43.35 o 
  -6   6   9       12.79        7.04     21.73 o 
  -5   6   9       96.89       65.27     20.33 o 
  -4   6   9       52.27       42.31     14.97 o 
  -3   6   9        4.41      -12.61     12.05 o 
  -2   6   9     2697.20     2644.24     67.44 o 
  -1   6   9      972.89     1019.41     36.32 o 
   0   6   9      503.49      538.79     29.32 o 
   1   6   9       10.71       -5.95     13.59 o 
   2   6   9       12.75       -4.15     13.36 o 
   3   6   9      786.65      732.56     36.52 o 
   4   6   9      676.49      676.94     54.20 o 
   5   6   9     1188.98     1139.45     96.49 o 
   6   6   9       39.82       16.45     54.97 o 
   7   6   9        1.38      -40.33     26.89 o 
   8   6   9       33.12       15.49     34.49 o 
   9   6   9      113.43      120.87     57.73 o 
 -12   7   9      131.29      129.78     64.53 o 
 -11   7   9       44.48       33.75     28.36 o 
 -10   7   9       89.12       78.78     28.87 o 
  -9   7   9      346.75      357.52     50.37 o 
  -8   7   9        6.64       14.04     55.74 o 
  -7   7   9       99.66      111.56     32.93 o 
  -6   7   9       19.09      -21.25     21.52 o 
  -5   7   9      618.33      598.77     34.33 o 
  -4   7   9        0.73       -2.26     15.88 o 
  -3   7   9      138.19      154.08     21.73 o 
  -2   7   9      283.35      330.03     27.85 o 
  -1   7   9      535.89      552.78     33.48 o 
   0   7   9      116.69       91.64     19.57 o 
   1   7   9     1732.60     1695.91     44.77 o 
   2   7   9       62.69       56.23     18.26 o 
   3   7   9       95.76       93.12     25.45 o 
   4   7   9        3.31       39.17     32.99 o 
   5   7   9       24.47      -12.91     29.52 o 
   6   7   9       99.08       45.16     35.90 o 
   7   7   9      149.10      129.54     44.13 o 
   8   7   9        4.75       10.38     35.14 o 
 -11   8   9        2.11      -29.72     25.52 o 
 -10   8   9       57.25       74.16     39.53 o 
  -9   8   9      104.66       46.71     32.87 o 
  -8   8   9        0.62        1.73     25.13 o 
  -7   8   9      197.49      123.22     33.78 o 
  -6   8   9       32.50        3.68     24.89 o 
  -5   8   9        7.51       -9.03     23.42 o 
  -4   8   9      404.11      438.44    128.28 o 
  -3   8   9      142.22      131.71     31.80 o 
  -2   8   9      461.99      522.66     34.75 o 
  -1   8   9      547.34      558.83     48.40 o 
   0   8   9      247.70      250.49     27.93 o 
   1   8   9        3.98      -20.50     15.83 o 
   2   8   9       51.47       27.24     19.12 o 
   3   8   9      637.31      678.87     44.72 o 
   4   8   9      927.63      971.29    190.12 o 
   5   8   9      119.11       70.50     48.49 o 
   6   8   9       35.84      -19.50     30.98 o 
   7   8   9        5.01      -43.20     32.62 o 
 -10   9   9        1.27      -34.22     31.63 o 
  -9   9   9      402.32      556.34     63.13 o 
  -8   9   9      804.14      805.22     70.07 o 
  -7   9   9      140.59      127.82     37.51 o 
  -6   9   9      132.63       94.05     48.15 o 
  -5   9   9       48.47       29.17     27.60 o 
  -4   9   9      386.54      465.04     50.37 o 
  -3   9   9     2230.69     2280.11     82.45 o 
  -2   9   9      606.45      719.41     63.93 o 
  -1   9   9        6.64      -17.61     19.78 o 
   0   9   9      205.58      245.81     33.29 o 
   1   9   9      181.79      209.20     37.01 o 
   2   9   9      201.06      191.33     33.41 o 
   3   9   9      225.97      309.91     56.71 o 
   4   9   9       31.12       -1.39     34.88 o 
   5   9   9      348.45      284.34     68.03 o 
   6   9   9      118.07       59.73     43.84 o 
  -8  10   9        3.27      -28.17     29.60 o 
  -7  10   9        8.65       -1.45     30.95 o 
  -6  10   9       25.28       43.89     33.05 o 
  -5  10   9       12.42       -7.84     28.69 o 
  -4  10   9       48.30       20.04     39.68 o 
  -3  10   9       12.49       24.99     30.42 o 
  -2  10   9      363.66      471.72     55.69 o 
  -1  10   9       31.41       74.28     28.65 o 
   0  10   9       42.43       39.08     25.63 o 
   1  10   9      168.67      173.41     33.87 o 
   2  10   9        1.15      -31.85     23.33 o 
   3  10   9       25.31       44.03     60.00 o 
   4  10   9       27.30       24.78     62.42 o 
  -5  11   9       35.62       38.03     35.20 o 
  -4  11   9      104.11       89.94     37.27 o 
  -3  11   9      194.37      193.99     44.31 o 
  -2  11   9      365.14      389.19     66.63 o 
  -1  11   9       21.12       13.31     31.55 o 
   0  11   9        0.17       -4.76     26.42 o 
   1  11   9        0.78      -26.52     25.37 o 
 -15   0  10       22.70      -65.47     43.65 o 
 -14   0  10      437.36      412.18     80.81 o 
 -13   0  10        0.36      -36.78     43.65 o 
 -12   0  10     2286.38     2369.99    125.33 o 
 -11   0  10     3186.59     3125.25    137.71 o 
 -10   0  10      757.40      873.03     74.04 o 
  -9   0  10     1357.98     1512.44     89.91 o 
  -8   0  10      788.32      732.03     62.32 o 
  -7   0  10      336.59      405.79     57.97 o 
  -6   0  10    14492.48    14781.26    282.30 o 
  -5   0  10     7175.56     7146.08    170.14 o 
  -4   0  10     1789.44     1811.87     75.68 o 
  -3   0  10     4874.17     5381.43    129.00 o 
  -2   0  10      199.23      274.56     34.55 o 
  -1   0  10     3515.00     3792.29     70.42 o 
   0   0  10    13456.86    14395.98    164.07 o 
   1   0  10     1017.56      934.10     25.84 o 
   2   0  10      176.31      126.68     34.16 o 
   3   0  10     1647.06     1575.35     78.20 o 
   4   0  10      534.95      511.95     61.07 o 
   5   0  10      355.55      476.05     63.97 o 
   6   0  10       19.97      -26.61     32.81 o 
   7   0  10      975.73      965.14     55.32 o 
   8   0  10     1241.12     1207.10     63.12 o 
   9   0  10      162.13      213.30     58.50 o 
  10   0  10       14.00      -20.23     47.23 o 
 -15   1  10        0.07      -45.82     32.40 o 
 -14   1  10       41.82       32.74     36.17 o 
 -13   1  10      701.99      740.08     68.65 o 
 -12   1  10      181.98      201.10     43.51 o 
 -11   1  10       12.11       -7.87     27.28 o 
 -10   1  10       54.42       62.88     29.69 o 
  -9   1  10      148.66      127.63     31.54 o 
  -8   1  10      804.45      783.13     44.76 o 
  -7   1  10      643.26      535.65     63.68 o 
  -6   1  10     1341.85     1286.87     51.06 o 
  -5   1  10     1371.13     1393.61    102.29 o 
  -4   1  10      122.77      110.98     20.95 o 
  -3   1  10     2216.21     2165.69     55.26 o 
  -2   1  10       60.15       60.39     12.96 o 
  -1   1  10     1879.57     1974.45     34.81 o 
   0   1  10      153.95      144.57     13.67 o 
   1   1  10     1622.82     1661.75     26.72 o 
   2   1  10      390.12      450.00     48.39 o 
   3   1  10       23.61        6.76     17.11 o 
   4   1  10        1.16      -15.54     17.44 o 
   5   1  10        7.78       -5.81     20.76 o 
   6   1  10      210.36      323.66     35.93 o 
   7   1  10      128.02      126.35     29.23 o 
   8   1  10       19.91      -27.96     18.64 o 
   9   1  10        2.86      -35.06     23.37 o 
  10   1  10       12.85       18.35     28.45 o 
 -15   2  10        3.49      -48.81     34.72 o 
 -14   2  10       29.37       15.78     35.10 o 
 -13   2  10       15.85      -35.55     28.98 o 
 -12   2  10      575.36      689.40     64.68 o 
 -11   2  10     1754.40     1684.80     73.18 o 
 -10   2  10      199.01      256.99     61.89 o 
  -9   2  10      132.85      149.61     42.29 o 
  -8   2  10      349.53      333.20     40.17 o 
  -7   2  10      252.18      247.52     73.89 o 
  -6   2  10     1757.65     1697.74     57.07 o 
  -5   2  10      396.81      525.41     56.52 o 
  -4   2  10      139.94      146.51     23.74 o 
  -3   2  10      500.94      480.15     47.18 o 
  -2   2  10     2009.15     2031.72     43.12 o 
  -1   2  10       21.19       25.30     10.23 o 
   0   2  10     3117.27     3014.91     47.73 o 
   1   2  10       19.54       16.65      9.00 o 
   2   2  10     1077.27     1001.48     43.43 o 
   3   2  10        2.70      -20.14     17.00 o 
   4   2  10       31.44       24.89     24.48 o 
   5   2  10       92.87      101.71     42.95 o 
   6   2  10       15.33       -5.35     19.59 o 
   7   2  10      284.16      399.74     40.33 o 
   8   2  10      215.98      230.34     37.58 o 
   9   2  10       63.13       37.36     28.28 o 
  10   2  10       30.92       22.49     29.08 o 
 -14   3  10      104.54       62.28     48.34 o 
 -13   3  10     1060.93     1148.11     67.71 o 
 -12   3  10      213.37      304.64     49.75 o 
 -11   3  10        0.93      -17.54     23.96 o 
 -10   3  10        2.38      -25.49     24.51 o 
  -9   3  10        2.30      -32.12     21.74 o 
  -8   3  10      175.75      160.42     31.87 o 
  -7   3  10     1148.96     1141.45     51.66 o 
  -6   3  10        9.95        2.72     18.72 o 
  -5   3  10     1360.11     1244.88     48.75 o 
  -4   3  10     5389.90     5584.72    182.14 o 
  -3   3  10       13.27       -2.18     12.65 o 
  -2   3  10     2300.95     2325.70     48.13 o 
  -1   3  10       59.28       40.19     11.86 o 
   0   3  10     1839.71     1863.00     35.61 o 
   1   3  10     6887.17     6882.12     72.87 o 
   2   3  10     3507.97     3467.16    123.00 o 
   3   3  10       32.23       20.57     15.43 o 
   4   3  10      114.55      124.10     22.77 o 
   5   3  10      154.76      239.28     39.53 o 
   6   3  10      620.18      624.84     41.91 o 
   7   3  10      938.24      976.36     79.97 o 
   8   3  10        4.97      -38.30     26.16 o 
   9   3  10       85.10       31.47     36.60 o 
  10   3  10        0.61      -12.56     34.95 o 
 -14   4  10       12.13      -33.22     29.25 o 
 -13   4  10       32.62       16.68     28.57 o 
 -12   4  10       67.37       64.32     37.45 o 
 -11   4  10      302.16      311.57     48.28 o 
 -10   4  10       67.95       30.65     31.04 o 
  -8   4  10       25.82        8.86     23.90 o 
  -7   4  10      284.84      280.91     37.87 o 
  -6   4  10      751.70      724.85     42.60 o 
  -5   4  10     1624.36     1495.84     66.24 o 
  -4   4  10      240.24      256.12     31.02 o 
  -3   4  10      327.02      315.04     36.84 o 
  -2   4  10     1725.07     1510.21     40.66 o 
  -1   4  10     1351.81     1365.35     32.29 o 
   0   4  10     1207.25     1092.31     28.77 o 
   1   4  10      156.52      160.55     18.63 o 
   2   4  10       46.79       39.48     17.34 o 
   3   4  10      449.64      432.27     30.16 o 
   4   4  10     1256.36     1242.44     45.16 o 
   5   4  10      734.58      755.67     49.48 o 
   6   4  10        0.86       -9.76     26.85 o 
   7   4  10       59.12       34.06     35.34 o 
   8   4  10       82.51       21.97     37.21 o 
   9   4  10       53.52       68.22     39.59 o 
 -13   5  10       40.58       47.64     30.37 o 
 -12   5  10       11.14       -9.02     32.11 o 
 -11   5  10      160.35      144.01     58.26 o 
 -10   5  10      129.16      127.41     37.60 o 
  -9   5  10      448.87      442.79     50.63 o 
  -8   5  10     1010.57      880.88     78.15 o 
  -7   5  10       42.05       36.78     25.64 o 
  -6   5  10      652.46      612.56     44.57 o 
  -5   5  10      744.84      687.31     40.40 o 
  -4   5  10       48.56       32.02     14.25 o 
  -3   5  10      703.69      673.69     26.37 o 
  -2   5  10       29.45       16.51     13.37 o 
  -1   5  10       72.24       70.24     13.52 o 
   0   5  10      146.26      168.35     19.30 o 
   1   5  10     1816.46     1702.63     40.25 o 
   2   5  10      379.86      372.30     31.75 o 
   3   5  10       27.52        6.13     25.28 o 
   4   5  10       59.60       85.10     32.28 o 
   5   5  10       73.24       15.12     31.13 o 
   6   5  10       26.68       30.18     31.72 o 
   7   5  10      106.79       66.43     51.39 o 
   8   5  10        0.05      -24.21     31.05 o 
   9   5  10        2.16       11.53     35.13 o 
 -13   6  10        1.53      -41.46     27.64 o 
 -12   6  10      145.57      145.09     44.72 o 
 -11   6  10      638.58      698.97     67.71 o 
 -10   6  10       73.65       65.51     34.86 o 
  -9   6  10       19.32        7.12     27.88 o 
  -8   6  10       85.14       47.65     28.80 o 
  -7   6  10       73.71       71.26     30.45 o 
  -6   6  10     2579.98     2360.67    107.38 o 
  -5   6  10      409.43      439.18     35.40 o 
  -4   6  10      253.59      258.23     24.10 o 
  -3   6  10       18.24       17.08     14.65 o 
  -2   6  10       97.80       76.46     17.59 o 
  -1   6  10      223.76      263.97     28.22 o 
   0   6  10      671.08      618.08     32.88 o 
   1   6  10      426.68      468.33     32.60 o 
   2   6  10       15.04       -3.25     17.25 o 
   3   6  10      275.19      287.46     64.55 o 
   4   6  10      188.09      111.54     37.58 o 
   5   6  10      323.66      307.30     50.84 o 
   6   6  10       27.79       48.58     35.60 o 
   7   6  10      183.91      174.11     46.60 o 
   8   6  10       20.68       -0.35     37.07 o 
 -12   7  10      324.91      309.75     54.97 o 
 -11   7  10       62.53       57.95     34.73 o 
 -10   7  10       14.68      -14.31     31.60 o 
  -9   7  10     1030.22      939.87     58.07 o 
  -8   7  10     1086.24     1073.19     60.15 o 
  -7   7  10      941.53      836.91     52.20 o 
  -6   7  10      187.63      222.96     43.48 o 
  -5   7  10      219.86      266.76     39.89 o 
  -4   7  10      450.91      476.21     54.05 o 
  -3   7  10     3144.51     3122.55     59.87 o 
  -2   7  10      491.86      578.36     34.66 o 
  -1   7  10      561.93      596.96     32.97 o 
   0   7  10        3.05      -21.51     14.34 o 
   1   7  10      215.25      217.91     45.50 o 
   2   7  10       15.76       -5.68     19.04 o 
   3   7  10       85.53       45.50     31.62 o 
   4   7  10      262.60      250.82     49.12 o 
   5   7  10      348.34      394.07     57.35 o 
   6   7  10      239.44      187.69     44.12 o 
   7   7  10        1.11      -15.53     33.66 o 
   8   7  10       18.09      -22.53     36.51 o 
 -11   8  10        3.97      -37.18     32.27 o 
 -10   8  10      253.86      272.82     50.91 o 
  -9   8  10        6.22      -22.68     29.52 o 
  -8   8  10       60.36       49.57     32.37 o 
  -7   8  10        8.18      -32.16     24.94 o 
  -6   8  10        1.37      -16.23     22.81 o 
  -5   8  10       89.58      113.18     34.16 o 
  -4   8  10      219.09      192.14     36.33 o 
  -3   8  10       97.64       75.12     29.49 o 
  -2   8  10      585.20      689.61     33.09 o 
  -1   8  10      479.24      596.82     40.45 o 
   0   8  10       64.96       52.01     19.94 o 
   1   8  10      185.55      181.07     25.82 o 
   2   8  10       86.54       59.37     26.93 o 
   3   8  10      103.66      108.80     38.24 o 
   4   8  10      405.01      586.98    172.51 o 
   5   8  10        1.34      -18.95     31.67 o 
   6   8  10        1.19       -4.07     34.61 o 
 -10   9  10        3.47      -17.77     43.31 o 
  -9   9  10      116.50      130.72     67.36 o 
  -8   9  10       30.42       30.58     31.68 o 
  -7   9  10       65.62       66.86     34.64 o 
  -6   9  10      124.80       87.97     34.08 o 
  -5   9  10        5.43      -29.67     23.30 o 
  -4   9  10      202.01      206.98     41.26 o 
  -3   9  10        5.92       13.63     28.08 o 
  -2   9  10       39.58       32.03     22.77 o 
  -1   9  10       18.27        3.45     22.25 o 
   0   9  10      118.86      121.05     28.19 o 
   1   9  10        7.32        1.02     22.46 o 
   2   9  10        7.96      -15.38     23.48 o 
   3   9  10        0.48      -40.16     29.72 o 
   4   9  10        1.54      -14.70     35.04 o 
   5   9  10        9.30      -42.08     31.03 o 
  -8  10  10       62.58       54.74     36.57 o 
  -7  10  10       20.02       -0.09     30.38 o 
  -6  10  10       92.29       26.18     33.67 o 
  -5  10  10      244.86      318.50     50.35 o 
  -4  10  10      139.76      145.71     40.02 o 
  -3  10  10       89.94       79.42     64.84 o 
  -2  10  10      264.90      232.15     44.54 o 
  -1  10  10      777.38      816.65     47.85 o 
   0  10  10      126.42      176.41     34.52 o 
   1  10  10      215.82      253.56     47.90 o 
   2  10  10        9.10      -28.45     45.78 o 
   3  10  10      213.73      272.53     87.39 o 
  -4  11  10      115.92       41.05     36.78 o 
  -3  11  10      442.26      545.61    150.54 o 
  -2  11  10       86.64       70.32     37.08 o 
  -1  11  10        4.22      -14.65     30.19 o 
   0  11  10       29.29       25.55     28.85 o 
 -15   1  11      260.52      244.43     54.18 o 
 -14   1  11        1.04      -46.84     31.22 o 
 -13   1  11      332.76      274.84     50.24 o 
 -12   1  11       31.26       58.55     33.23 o 
 -11   1  11      222.21      262.05     44.92 o 
  -9   1  11      218.07      174.63     35.61 o 
  -8   1  11     1589.60     1527.18     60.76 o 
  -7   1  11      968.49      899.64     46.77 o 
  -6   1  11      775.23      750.54     41.06 o 
  -5   1  11     2953.45     2976.11     76.89 o 
  -4   1  11     2354.54     2334.60     64.26 o 
  -3   1  11     4554.88     4500.93    175.02 o 
  -2   1  11     1097.35     1081.34     28.57 o 
  -1   1  11        4.64      -11.41     14.86 o 
   0   1  11     4556.19     4578.61     54.38 o 
   1   1  11     2844.95     2893.18     79.65 o 
   2   1  11     1845.86     1820.69     59.29 o 
   3   1  11     1029.93     1026.52     47.63 o 
   4   1  11      753.76      706.55     50.66 o 
   5   1  11       66.01       97.35     29.96 o 
   6   1  11     1425.16     1437.12     53.65 o 
   7   1  11      481.98      497.67     96.73 o 
   8   1  11        9.87       -8.15     19.13 o 
   9   1  11       24.11      -25.04     24.50 o 
  10   1  11        6.78      -23.00     27.34 o 
 -14   2  11      306.15      297.40     53.00 o 
 -13   2  11       13.48      -36.54     30.56 o 
 -12   2  11       48.52       88.69     46.36 o 
 -11   2  11      352.10      392.21     51.08 o 
 -10   2  11     2062.15     2079.35     76.60 o 
  -9   2  11      507.86      522.74     50.72 o 
  -8   2  11      307.26      364.22     41.92 o 
  -7   2  11      730.12      789.12     43.94 o 
  -6   2  11     4200.61     4206.03    264.30 o 
  -5   2  11     3052.05     2932.20    220.85 o 
  -4   2  11       19.45        4.75     15.11 o 
  -3   2  11       12.32       -4.53     11.60 o 
  -2   2  11      204.00      195.89     33.67 o 
  -1   2  11     8922.25     9018.15    128.66 o 
   0   2  11      788.88      757.01     22.58 o 
   1   2  11      201.12      187.59     29.31 o 
   2   2  11     2302.10     2279.80     66.20 o 
   3   2  11      801.02      783.98     42.54 o 
   4   2  11      901.31      898.57     46.80 o 
   5   2  11      666.03      591.04     43.77 o 
   6   2  11        2.48        4.26     20.83 o 
   7   2  11     1135.98     1120.39     50.27 o 
   8   2  11      443.80      587.31     87.47 o 
   9   2  11       33.11       30.04     28.19 o 
  10   2  11       54.25       16.28     29.03 o 
 -14   3  11        9.59      -37.11     35.05 o 
 -13   3  11        1.37      -15.22     31.08 o 
 -12   3  11        3.89       -8.88     29.35 o 
 -11   3  11        2.78       11.80     29.42 o 
 -10   3  11       55.85        5.17     25.29 o 
  -9   3  11      616.13      660.32    134.91 o 
  -8   3  11       14.37        9.73     41.42 o 
  -7   3  11        2.56       -3.02     20.33 o 
  -6   3  11       29.88       26.93     22.69 o 
  -5   3  11      330.17      378.60     41.37 o 
  -4   3  11      492.62      480.86     34.85 o 
  -3   3  11      177.90      162.26     20.64 o 
  -2   3  11      149.30      128.80     19.68 o 
  -1   3  11      267.71      257.08     19.80 o 
   0   3  11       15.18       15.20     10.86 o 
   1   3  11       59.34       55.97     47.86 o 
   2   3  11      262.75      324.62     59.57 o 
   3   3  11        5.10      -22.89     15.26 o 
   4   3  11      311.60      450.15    101.56 o 
   5   3  11        3.56      -16.51     20.70 o 
   6   3  11        0.68      -17.05     23.25 o 
   7   3  11       36.56       66.92     29.10 o 
   8   3  11      102.10       84.00     36.95 o 
   9   3  11        0.07       -9.29     31.92 o 
 -14   4  11       23.37       -3.51     48.39 o 
 -13   4  11       24.59      -44.47     29.64 o 
 -12   4  11       93.78       64.06     36.33 o 
 -11   4  11      259.70      335.84     48.83 o 
 -10   4  11      340.95      332.87     47.53 o 
  -9   4  11      725.60      716.37     55.29 o 
  -8   4  11      469.14      449.93     49.74 o 
  -7   4  11      667.44      638.52     43.28 o 
  -6   4  11     1695.96     1521.93     59.53 o 
  -5   4  11      487.54      447.13     41.43 o 
  -4   4  11      231.88      206.82     24.47 o 
  -3   4  11      984.37      930.68     34.77 o 
  -2   4  11        1.44      -11.46     11.53 o 
  -1   4  11      972.05      964.76     28.69 o 
   0   4  11     1122.51     1103.96     29.86 o 
   1   4  11      119.74      143.10     19.73 o 
   2   4  11      572.26      520.12     41.85 o 
   3   4  11       55.76       46.54     19.99 o 
   4   4  11      131.34      185.23     39.47 o 
   5   4  11      342.77      293.62     44.70 o 
   6   4  11        0.71      -37.48     24.99 o 
   7   4  11      317.97      401.75     57.20 o 
   8   4  11      283.08      232.66     50.77 o 
   9   4  11        2.14      -39.04     31.87 o 
 -13   5  11      175.11      141.26     46.00 o 
 -12   5  11      168.12      117.52     42.39 o 
 -11   5  11        6.00      -24.78     29.18 o 
 -10   5  11      156.13      128.95     34.35 o 
  -9   5  11       48.11       23.68     28.30 o 
  -8   5  11     1426.24     1533.21     66.96 o 
  -7   5  11      999.04     1000.20     53.54 o 
  -6   5  11       38.25       45.17     25.22 o 
  -5   5  11      430.80      452.97     30.26 o 
  -4   5  11      635.04      580.46     26.25 o 
  -3   5  11     2267.96     2241.36     47.52 o 
  -2   5  11      529.63      504.22     25.61 o 
  -1   5  11       74.90       52.23     13.56 o 
   0   5  11      923.90      902.02     30.51 o 
   1   5  11      637.68      703.62     33.94 o 
   2   5  11       47.47       46.60     27.82 o 
   3   5  11        5.13      -35.52     23.77 o 
   4   5  11      183.57      118.62     54.00 o 
   5   5  11      166.03       80.45     56.28 o 
   6   5  11       84.86       84.11     36.65 o 
   7   5  11      164.49      157.25     46.90 o 
   8   5  11       33.13      -43.57     29.25 o 
 -13   6  11      129.56      123.15     47.61 o 
 -12   6  11       96.32       47.91     58.55 o 
 -11   6  11       63.49       37.14     35.48 o 
 -10   6  11        2.66      -21.99     25.79 o 
  -9   6  11        9.20      -24.28     26.14 o 
  -8   6  11      190.74      174.09     53.57 o 
  -7   6  11       37.23       41.65     27.30 o 
  -6   6  11       26.64      -13.70     17.34 o 
  -5   6  11      271.61      251.40     30.30 o 
  -4   6  11      535.12      551.46     32.96 o 
  -3   6  11     1986.11     1881.83     52.05 o 
  -2   6  11     2441.66     2315.04     50.63 o 
  -1   6  11      242.34      251.13     25.75 o 
   0   6  11      529.87      574.95     40.91 o 
   1   6  11      496.55      436.83     37.03 o 
   2   6  11      192.39      268.34     42.73 o 
   3   6  11      499.95      648.10     61.12 o 
   4   6  11      824.16      845.43     61.85 o 
   5   6  11       67.36       29.91     33.69 o 
   6   6  11        0.06       -5.42     30.57 o 
   7   6  11       52.72        9.90     35.04 o 
   8   6  11       10.79      -36.81     32.54 o 
 -12   7  11        0.11      -17.41     34.36 o 
 -11   7  11      163.59      148.38     41.26 o 
 -10   7  11      121.99       55.54     35.43 o 
  -9   7  11      130.44       93.96     36.19 o 
  -8   7  11       83.31       73.27     32.25 o 
  -7   7  11        4.55      -14.91     19.18 o 
  -6   7  11      147.98      121.04     26.87 o 
  -5   7  11      230.06      215.15     29.93 o 
  -4   7  11        0.13      -14.38     17.87 o 
  -3   7  11       95.84      101.69     24.18 o 
  -2   7  11      120.95      116.85     21.53 o 
  -1   7  11        0.80       -1.15     16.12 o 
   0   7  11     1051.53     1043.31     37.11 o 
   1   7  11       33.33        4.46     21.02 o 
   2   7  11      121.19      109.10     53.08 o 
   3   7  11       13.68       24.12     31.77 o 
   4   7  11       42.19        2.10     30.98 o 
   5   7  11       79.79       39.88     45.73 o 
   6   7  11       83.09       89.19     41.35 o 
   7   7  11        1.95      -43.91     32.94 o 
 -11   8  11        8.09      -26.45     31.73 o 
 -10   8  11       42.94       22.39     32.84 o 
  -9   8  11       55.39       -3.97     30.87 o 
  -8   8  11       49.80       19.16     30.73 o 
  -7   8  11       89.79       89.60     34.18 o 
  -6   8  11      129.53      102.20     34.02 o 
  -5   8  11      383.10      315.75     44.74 o 
  -4   8  11       60.74       59.13     28.56 o 
  -3   8  11      522.13      536.74     40.69 o 
  -2   8  11     1205.33     1184.85     40.96 o 
  -1   8  11     1239.79     1271.32     42.22 o 
   0   8  11      388.75      520.57     44.22 o 
   1   8  11        6.39      -29.30     19.53 o 
   2   8  11       11.17      -23.38     28.19 o 
   3   8  11      751.54      781.91    246.83 o 
   4   8  11      331.59      434.38     60.52 o 
   5   8  11      245.47      211.30     62.37 o 
   6   8  11       70.46       61.88     42.10 o 
  -9   9  11      324.43      318.30     54.22 o 
  -8   9  11      301.51      300.60     50.91 o 
  -7   9  11      120.51       88.18     35.82 o 
  -6   9  11      269.10      356.77     49.03 o 
  -5   9  11        0.36       -6.10     27.07 o 
  -4   9  11      302.80      256.58     60.53 o 
  -3   9  11      380.56      473.76     71.86 o 
  -2   9  11        7.03       10.73     21.48 o 
  -1   9  11       35.58       39.37     24.70 o 
   0   9  11       78.56       32.70     25.10 o 
   1   9  11        2.01      -33.33     22.22 o 
   2   9  11      282.64      271.28     50.20 o 
   3   9  11        7.97       -4.55     34.31 o 
   4   9  11      108.76      117.81     44.78 o 
  -7  10  11       16.08        9.98     33.66 o 
  -6  10  11       46.45       30.63     39.00 o 
  -5  10  11        7.65      -10.43     30.85 o 
  -4  10  11      120.27       87.09     35.73 o 
  -3  10  11       55.12       67.03     35.04 o 
  -2  10  11       12.09       -5.45     28.26 o 
  -1  10  11       11.32       45.97     28.15 o 
   0  10  11        1.12      -24.04     23.33 o 
   1  10  11       62.52       78.87     59.03 o 
   2  10  11        2.42      -68.52     45.68 o 
 -15   0  12      428.31      415.66     86.62 o 
 -14   0  12      128.73       36.00     53.91 o 
 -13   0  12      205.04      172.65     63.49 o 
 -12   0  12      520.37      643.48     79.07 o 
 -11   0  12      485.12      541.67     81.29 o 
 -10   0  12     7331.51     7543.64    217.85 o 
  -9   0  12     6309.68     6201.14    189.01 o 
  -8   0  12       27.74       23.23     29.71 o 
  -7   0  12     6153.67     6131.55    175.55 o 
  -6   0  12     3670.97     3731.95    127.75 o 
  -5   0  12     1692.57     1661.97     80.62 o 
  -4   0  12     2860.47     2668.65     96.39 o 
  -3   0  12     1651.00     1513.80     68.23 o 
  -2   0  12      715.02      685.20     34.46 o 
  -1   0  12     1222.40     1053.13     77.33 o 
   0   0  12      132.41       87.10     33.39 o 
   1   0  12      447.82      512.34     60.68 o 
   2   0  12      109.94       70.45     33.58 o 
   3   0  12       61.54       42.97     34.94 o 
   4   0  12        5.33       -8.32     30.39 o 
   5   0  12      578.25      661.57     79.65 o 
   6   0  12       66.53      102.58     49.55 o 
   7   0  12      545.22      696.51     90.58 o 
   8   0  12      279.48      257.86     47.89 o 
   9   0  12       35.61       -1.58     32.23 o 
 -14   1  12        9.98       -3.60     34.45 o 
 -13   1  12        8.52       -2.98     32.72 o 
 -12   1  12      201.96      227.02     44.68 o 
 -11   1  12      252.92      234.12     43.63 o 
 -10   1  12       54.79       -5.04     33.92 o 
  -9   1  12       54.78       21.76     31.48 o 
  -8   1  12      675.77      663.72     48.66 o 
  -7   1  12     2196.90     2207.42     72.09 o 
  -6   1  12       34.53       24.96     21.85 o 
  -5   1  12      572.40      573.62     43.89 o 
  -4   1  12      211.21      247.88     30.01 o 
  -3   1  12      896.64      889.87     38.12 o 
  -2   1  12     1355.97     1339.69     32.61 o 
  -1   1  12        8.44       -2.25     10.05 o 
   0   1  12      913.96      887.02     43.80 o 
   1   1  12      631.01      600.95     38.09 o 
   2   1  12       49.86       30.45     25.16 o 
   3   1  12      256.07      247.61     35.67 o 
   4   1  12      164.92      162.56     33.10 o 
   5   1  12      136.96      174.94     36.44 o 
   6   1  12      703.64      736.96     55.80 o 
   7   1  12       12.54      -32.86     21.91 o 
   8   1  12        9.17       -2.03     25.18 o 
   9   1  12       18.79       -4.04     27.75 o 
 -14   2  12        2.86      -19.12     35.05 o 
 -13   2  12       11.95      -25.28     32.81 o 
 -12   2  12       32.91        9.08     32.88 o 
 -11   2  12       17.64       23.02     30.20 o 
 -10   2  12      551.21      592.21     83.71 o 
  -9   2  12     3829.17     3729.25    318.88 o 
  -8   2  12       48.25       50.50     26.60 o 
  -7   2  12      652.15      586.95     48.27 o 
  -6   2  12      299.79      384.29     41.71 o 
  -5   2  12       21.40       12.27     17.89 o 
  -4   2  12      569.96      541.54     58.45 o 
  -3   2  12      139.35      142.51     25.40 o 
  -2   2  12      123.66      153.73     16.84 o 
  -1   2  12      245.66      256.00     19.49 o 
   0   2  12      119.95      142.52     25.83 o 
   1   2  12     1798.92     1659.03     58.92 o 
   2   2  12        3.39      -25.76     23.95 o 
   3   2  12      167.78      183.13     71.86 o 
   4   2  12       54.91       49.14     28.98 o 
   5   2  12      346.19      382.61     47.62 o 
   6   2  12       34.92       -3.98     23.56 o 
   7   2  12      217.87      236.06     36.85 o 
   8   2  12       81.72       53.53     27.15 o 
   9   2  12        6.51      -14.04     26.55 o 
 -14   3  12       11.96      -37.45     34.67 o 
 -13   3  12       16.81       -1.13     33.35 o 
 -12   3  12       18.54       -9.97     32.30 o 
 -11   3  12      230.88      188.66     40.80 o 
 -10   3  12      149.76      143.45     37.25 o 
  -9   3  12       69.87       29.00     31.54 o 
  -8   3  12     1876.91     1863.15     69.79 o 
  -7   3  12      946.61      926.42    150.68 o 
  -6   3  12      764.98      719.88     43.18 o 
  -5   3  12     3871.73     3999.45     91.79 o 
  -4   3  12      849.78      735.13     32.73 o 
  -3   3  12     1578.13     1491.76     43.19 o 
  -2   3  12     3653.61     3578.99     56.50 o 
  -1   3  12     1125.78     1117.22     30.62 o 
   0   3  12     3381.79     3430.21     69.52 o 
   1   3  12     1030.69     1068.88     48.59 o 
   2   3  12      142.26      209.30     33.04 o 
   3   3  12     1387.11     1510.64     68.39 o 
   4   3  12      292.64      336.51     35.96 o 
   5   3  12       91.09       82.04     24.62 o 
   6   3  12     1049.84      960.54     56.04 o 
   7   3  12      466.63      446.68     60.81 o 
   8   3  12       15.88      -32.16     30.39 o 
   9   3  12        2.49      -52.97     42.05 o 
 -14   4  12       44.92       38.89     55.60 o 
 -13   4  12        0.99       -7.64     35.31 o 
 -12   4  12      530.74      563.92     60.49 o 
 -11   4  12      267.28      325.20     49.59 o 
 -10   4  12      132.19      115.86     35.69 o 
  -9   4  12      117.18      114.14     48.97 o 
  -8   4  12      234.08      292.62     77.76 o 
  -7   4  12      454.46      519.89     49.59 o 
  -6   4  12     1190.57     1075.90     51.80 o 
  -5   4  12     1233.72     1120.51     50.34 o 
  -4   4  12       60.57       32.30     18.11 o 
  -3   4  12      576.90      538.02     30.37 o 
  -2   4  12     1680.05     1723.35     39.79 o 
  -1   4  12      409.06      432.85     25.99 o 
   0   4  12     1189.84     1123.47     37.24 o 
   1   4  12        7.66       -2.77     14.61 o 
   2   4  12      148.92      177.54     37.58 o 
   3   4  12      844.66      821.97     39.29 o 
   4   4  12       38.97       55.17     48.39 o 
   5   4  12        1.39      -12.67     29.35 o 
   6   4  12        5.63        5.32     31.21 o 
   7   4  12       15.18       -9.28     31.63 o 
   8   4  12       42.61       70.10     39.28 o 
 -13   5  12       30.29       35.84     38.41 o 
 -12   5  12      158.50      171.67     45.19 o 
 -11   5  12        5.31      -15.22     27.97 o 
 -10   5  12       27.11       -8.44     29.74 o 
  -9   5  12      148.07      147.18     43.70 o 
  -8   5  12      138.19      172.56     46.79 o 
  -7   5  12       49.08       21.68     25.58 o 
  -6   5  12     1820.19     1665.53     98.52 o 
  -5   5  12      310.17      278.26     25.71 o 
  -4   5  12       25.46       -2.81     14.70 o 
  -3   5  12       73.07       52.48     17.18 o 
  -2   5  12      334.06      371.06     25.58 o 
  -1   5  12      320.20      333.12     25.03 o 
   0   5  12      415.54      510.96     49.74 o 
   1   5  12       55.55       41.35     26.16 o 
   2   5  12      173.32      148.64     36.78 o 
   3   5  12      174.17      217.66     42.24 o 
   4   5  12      934.43      882.31     61.12 o 
   5   5  12       63.45       48.75     50.18 o 
   6   5  12        3.10      -26.78     28.39 o 
   7   5  12        1.06      -27.78     32.98 o 
   8   5  12        6.33      -45.88     30.58 o 
 -12   6  12      210.76      291.04     52.67 o 
 -11   6  12       96.47       80.61     39.82 o 
 -10   6  12      259.50      218.96     74.04 o 
  -9   6  12      511.32      702.55     79.12 o 
  -8   6  12       37.02        5.84     27.55 o 
  -7   6  12      696.10      737.07     60.21 o 
  -6   6  12      572.33      585.12     39.63 o 
  -5   6  12      332.35      395.25     35.37 o 
  -4   6  12      166.07      198.02     23.33 o 
  -3   6  12       27.74        6.84     15.91 o 
  -2   6  12       35.77       20.97     16.36 o 
  -1   6  12      552.35      594.31     33.14 o 
   0   6  12      286.62      305.86     33.33 o 
   1   6  12      315.90      298.30     71.66 o 
   2   6  12      343.94      342.17     75.00 o 
   3   6  12        4.16      -29.05     25.45 o 
   4   6  12       24.86       17.64     32.42 o 
   5   6  12       28.36       11.04     32.57 o 
   6   6  12       79.98       49.81     39.10 o 
   7   6  12       45.16       -6.46     35.25 o 
 -11   7  12        3.31      -10.30     32.36 o 
 -10   7  12       74.95       92.09     34.48 o 
  -9   7  12      302.85      336.99     68.81 o 
  -8   7  12      703.09      862.04     68.02 o 
  -7   7  12      742.11      792.53     43.78 o 
  -6   7  12      375.77      364.41     37.26 o 
  -5   7  12        9.75        4.12     19.46 o 
  -4   7  12      474.87      432.97     51.80 o 
  -3   7  12      578.06      631.99     35.64 o 
  -2   7  12        4.89      -12.80     15.82 o 
  -1   7  12      268.25      293.31     42.76 o 
   0   7  12       11.82       22.55     21.98 o 
   1   7  12      327.33      398.32     68.23 o 
   2   7  12      297.27      335.74     49.34 o 
   3   7  12        1.64        7.24     32.32 o 
   4   7  12      171.67      154.24     42.72 o 
   5   7  12      192.99      211.44     51.63 o 
   6   7  12       31.04       -3.23     43.50 o 
 -10   8  12       48.24       33.62     36.37 o 
  -9   8  12      129.77       86.23     51.53 o 
  -8   8  12        1.21       -7.29     28.23 o 
  -7   8  12        1.59       -9.15     26.29 o 
  -6   8  12       20.44       40.28     30.21 o 
  -5   8  12      274.20      275.72     43.23 o 
  -4   8  12        1.77      -22.99     22.71 o 
  -3   8  12      120.38      103.55     33.58 o 
  -2   8  12      317.77      321.47     31.08 o 
  -1   8  12       17.64       15.50     19.03 o 
   0   8  12      206.79      194.21     33.50 o 
   1   8  12      110.92      132.89     53.52 o 
   2   8  12        1.64       -8.56     30.81 o 
   3   8  12      282.78      302.24     70.16 o 
   4   8  12      146.40      132.83     52.99 o 
   5   8  12        4.36      -32.54     32.84 o 
  -9   9  12       15.61        4.21     33.78 o 
  -8   9  12       71.39      126.89     42.10 o 
  -7   9  12      316.39      328.95     51.22 o 
  -6   9  12        2.87      -35.65     27.58 o 
  -5   9  12      108.53       83.64     35.64 o 
  -4   9  12       12.30        8.90     30.45 o 
  -3   9  12       38.12        8.46     28.66 o 
  -2   9  12      267.58      247.85     42.82 o 
  -1   9  12       51.14       22.81     26.26 o 
   0   9  12       10.12        1.35     29.07 o 
   1   9  12       15.53       15.20     35.86 o 
   2   9  12        0.30       16.48     34.78 o 
   3   9  12        0.18       -1.58     36.82 o 
  -6  10  12      124.90      127.56     44.61 o 
  -5  10  12      322.44      416.25     56.69 o 
  -4  10  12        7.17       18.15     32.89 o 
  -3  10  12       69.46       71.96     34.97 o 
  -2  10  12      407.47      521.53     58.26 o 
  -1  10  12      202.52      276.35     38.54 o 
   0  10  12       86.57       61.59     37.44 o 
   1  10  12      243.79      280.27     87.49 o 
 -14   1  13       17.29      -15.35     35.26 o 
 -13   1  13        1.31      -42.04     30.21 o 
 -12   1  13        3.55      -10.31     30.85 o 
 -11   1  13      306.78      300.90     46.88 o 
 -10   1  13      198.21      152.36     51.49 o 
  -9   1  13     1079.22      977.27     55.72 o 
  -8   1  13     1354.56     1283.31     59.09 o 
  -7   1  13        5.36      -13.74     21.49 o 
  -6   1  13      581.18      566.69     41.35 o 
  -5   1  13      892.72      890.18     55.45 o 
  -4   1  13     2087.26     2164.38     62.76 o 
  -3   1  13     2250.90     2254.33     60.41 o 
  -2   1  13     1280.12     1247.57     32.83 o 
  -1   1  13       19.68      -17.40     21.15 o 
   0   1  13     2571.88     2488.31     73.75 o 
   1   1  13      818.89      760.86     42.87 o 
   2   1  13      496.78      556.43     82.45 o 
   3   1  13      850.79      810.94     47.25 o 
   4   1  13      433.21      485.71     61.74 o 
   5   1  13      619.60      654.84     56.59 o 
   6   1  13      356.60      441.51     87.92 o 
   7   1  13       27.71       -3.57     25.85 o 
   8   1  13        3.28      -27.23     25.18 o 
 -14   2  13       89.69       89.39     78.83 o 
 -13   2  13      400.80      439.97     60.16 o 
 -12   2  13       27.08      -20.11     57.00 o 
 -11   2  13      293.14      363.29     43.88 o 
 -10   2  13       42.43       47.00     29.31 o 
  -9   2  13      554.74      664.57    103.79 o 
  -8   2  13       30.98        6.78     22.99 o 
  -7   2  13     1603.01     1440.37     59.26 o 
  -6   2  13     1513.28     1526.67    108.73 o 
  -5   2  13        8.47       -4.82     17.45 o 
  -4   2  13      117.96      157.13     34.55 o 
  -3   2  13       81.89       82.95     17.93 o 
  -2   2  13     2562.45     2513.70     46.85 o 
  -1   2  13     2565.00     2567.55     74.64 o 
   0   2  13        3.42      -15.50     17.02 o 
   1   2  13      131.08      154.42     31.14 o 
   2   2  13      241.31      255.51     37.12 o 
   3   2  13      417.45      528.45     50.22 o 
   4   2  13     1245.17     1124.82     56.19 o 
   5   2  13      313.74      312.52     44.68 o 
   6   2  13        5.12       -6.48     23.68 o 
   7   2  13      126.87      170.71     35.04 o 
   8   2  13       23.97       23.99     28.07 o 
 -14   3  13      107.75       90.40     44.13 o 
 -13   3  13      270.43      284.03     52.83 o 
 -12   3  13      166.01      144.43     39.73 o 
 -11   3  13       55.33       35.67     33.73 o 
 -10   3  13      241.04      206.92     41.26 o 
  -9   3  13      132.50      161.16     35.11 o 
  -8   3  13      538.73      550.90     52.08 o 
  -7   3  13      326.26      402.71     61.94 o 
  -6   3  13      309.35      279.26     66.34 o 
  -5   3  13      271.27      252.61     34.41 o 
  -4   3  13      279.03      358.23     31.71 o 
  -3   3  13      102.50      129.76     21.07 o 
  -2   3  13       87.94       76.22     16.27 o 
  -1   3  13        7.73       -3.08     14.97 o 
   0   3  13        0.51      -11.79     19.81 o 
   1   3  13      420.93      539.56     81.63 o 
   2   3  13      482.59      482.69     67.50 o 
   3   3  13      466.00      531.56     62.18 o 
   4   3  13      277.74      255.97     45.19 o 
   5   3  13      194.25      176.83     36.22 o 
   6   3  13       24.95       -3.40     30.62 o 
   7   3  13       42.05       23.05     33.58 o 
   8   3  13       51.41       -0.61     33.99 o 
 -13   4  13      185.94      282.37     52.86 o 
 -12   4  13      293.80      327.09     52.26 o 
 -11   4  13       17.22       12.29     31.44 o 
 -10   4  13      500.40      548.94     57.95 o 
  -9   4  13     1397.55     1321.59    106.60 o 
  -8   4  13       51.10       74.52     44.32 o 
  -7   4  13     1375.73     1303.65     70.41 o 
  -6   4  13       43.39       62.02     25.69 o 
  -5   4  13       26.91        0.68     19.94 o 
  -4   4  13     1030.00      988.98     42.61 o 
  -3   4  13      402.61      385.19     58.05 o 
  -2   4  13      482.37      478.07     44.97 o 
  -1   4  13       39.48       70.08     27.30 o 
   0   4  13       22.03        2.15     40.74 o 
   1   4  13       91.06      100.39     24.00 o 
   2   4  13       92.17       65.74     23.80 o 
   3   4  13       90.11       43.31     57.82 o 
   4   4  13      149.26      120.53     34.93 o 
   5   4  13       10.01       -5.99     28.32 o 
   6   4  13       14.58       -8.11     33.97 o 
   7   4  13       60.98       42.89     36.00 o 
   8   4  13        6.83      -31.74     33.31 o 
 -13   5  13      293.64      357.01     58.57 o 
 -12   5  13      257.45      325.05     59.42 o 
 -11   5  13       73.36       91.76     38.22 o 
 -10   5  13        5.57      -39.78     41.61 o 
  -9   5  13      661.88      620.13     60.70 o 
  -8   5  13     1034.35      961.07     67.74 o 
  -7   5  13      693.47      778.37     59.99 o 
  -6   5  13       65.82       64.35     29.00 o 
  -5   5  13      458.64      397.25     35.43 o 
  -4   5  13     1261.54     1198.57     43.83 o 
  -3   5  13      114.08      110.31     20.32 o 
  -2   5  13      424.36      467.58     29.62 o 
  -1   5  13        9.69       -6.74     14.76 o 
   0   5  13      842.52      824.89     51.21 o 
   1   5  13     1420.01     1406.05     82.07 o 
   2   5  13      182.00      168.80     85.50 o 
   3   5  13      237.14      239.09     44.69 o 
   4   5  13      123.79       84.14     37.66 o 
   5   5  13      571.64      514.11     63.13 o 
   6   5  13      432.84      532.07     67.04 o 
   7   5  13       10.91        8.99     35.45 o 
 -12   6  13       26.96       -9.22     36.93 o 
 -11   6  13       47.04       75.69     38.86 o 
 -10   6  13       14.25      -16.13     30.96 o 
  -9   6  13      131.10      155.27     40.70 o 
  -8   6  13      227.97      204.71     40.57 o 
  -7   6  13      122.02      130.54     38.13 o 
  -6   6  13      363.77      411.50     73.66 o 
  -5   6  13      397.77      431.67     37.40 o 
  -4   6  13        3.10      -18.95     12.64 o 
  -3   6  13     1384.45     1343.34     41.13 o 
  -2   6  13      194.92      249.21     26.54 o 
  -1   6  13      749.17      738.54     32.02 o 
   0   6  13     1322.95     1382.12     65.63 o 
   1   6  13       58.42       71.69     33.81 o 
   2   6  13       55.44       40.71     35.61 o 
   3   6  13      281.73      324.79     51.62 o 
   4   6  13      106.04       82.62     55.45 o 
   5   6  13       18.88       40.13     36.79 o 
   6   6  13       38.54      -22.94     35.23 o 
 -11   7  13       42.61       61.35     38.01 o 
 -10   7  13      116.70      135.85     60.10 o 
  -9   7  13       84.41       95.54     37.39 o 
  -8   7  13        8.58       -0.71     28.57 o 
  -7   7  13      151.24      169.13     45.52 o 
  -6   7  13      429.12      351.05     37.51 o 
  -5   7  13      174.68      137.74     27.96 o 
  -4   7  13        1.71      -16.15     17.90 o 
  -3   7  13        7.47      -15.04     15.62 o 
  -2   7  13       24.47       21.44     18.28 o 
  -1   7  13        1.73      -17.97     17.10 o 
   0   7  13      469.97      445.43    102.10 o 
   1   7  13        9.95      -31.04     26.21 o 
   2   7  13        4.06      -23.79     27.84 o 
   3   7  13       72.40       97.45     38.66 o 
   4   7  13       79.51       48.23     40.85 o 
   5   7  13      135.46       37.44     40.00 o 
 -10   8  13        3.88       -6.37     32.75 o 
  -9   8  13       17.05       52.20     35.49 o 
  -8   8  13      160.67      104.46     39.78 o 
  -7   8  13      448.41      492.20     57.35 o 
  -6   8  13      403.03      356.43     49.27 o 
  -5   8  13      168.33      169.38     38.01 o 
  -4   8  13       37.35        9.93     21.68 o 
  -3   8  13       61.46       33.19     23.52 o 
  -2   8  13      991.71     1013.95     39.70 o 
  -1   8  13      880.37      912.32     45.32 o 
   0   8  13      176.40      139.94     40.89 o 
   1   8  13      154.79      123.43     40.33 o 
   2   8  13      114.78      122.22     63.63 o 
   3   8  13      274.50      415.54     60.75 o 
   4   8  13       85.90       75.65     42.15 o 
  -8   9  13       69.01       54.24     38.95 o 
  -7   9  13      260.75      300.26     50.26 o 
  -6   9  13      237.13      255.86     57.58 o 
  -5   9  13       29.59       15.91     50.42 o 
  -4   9  13      437.14      502.21     56.66 o 
  -3   9  13        9.66       16.56     31.38 o 
  -2   9  13       26.02       11.96     27.77 o 
  -1   9  13       13.46      -19.45     29.33 o 
   0   9  13        0.81        0.51     33.88 o 
   1   9  13      430.36      486.51     93.00 o 
   2   9  13      164.23      153.10     47.00 o 
  -5  10  13      222.14      193.40     46.07 o 
  -4  10  13       48.81       77.22     36.64 o 
  -3  10  13       26.50        9.99     32.10 o 
  -2  10  13        0.46       -8.63     31.10 o 
  -1  10  13        2.47      -30.06     28.12 o 
 -14   0  14        5.64      -46.84     42.39 o 
 -13   0  14       30.10       38.61     52.07 o 
 -12   0  14      316.75      421.27     76.74 o 
 -11   0  14      236.35      366.40     73.74 o 
 -10   0  14     1209.45     1164.33     89.13 o 
  -9   0  14      857.23      736.19     70.55 o 
  -8   0  14     2355.23     2317.44    112.75 o 
  -7   0  14      426.48      478.57     68.91 o 
  -6   0  14       42.23       96.97     36.87 o 
  -5   0  14     2851.17     2991.11    112.55 o 
  -4   0  14     4485.15     4579.91    133.65 o 
  -3   0  14      505.12      567.96     43.02 o 
  -2   0  14     1178.67     1270.04     48.32 o 
  -1   0  14      197.17      257.91     52.65 o 
   0   0  14       34.56        3.58     33.39 o 
   1   0  14       23.80       -6.48     31.26 o 
   2   0  14        4.39        9.77     33.19 o 
   3   0  14     1011.36      995.55     75.39 o 
   4   0  14     1824.92     1837.62    102.00 o 
   5   0  14       22.97       38.03     42.10 o 
   6   0  14      654.72      743.54     94.26 o 
   7   0  14       57.94       88.26     55.65 o 
   8   0  14      108.54        1.19     33.25 o 
 -14   1  14      172.51      148.77     47.38 o 
 -13   1  14       25.18       11.41     33.15 o 
 -12   1  14      107.22       80.25     37.36 o 
 -11   1  14       32.60       10.80     30.80 o 
 -10   1  14      145.27      105.80     49.99 o 
  -9   1  14      498.17      530.17     50.57 o 
  -8   1  14      476.58      489.56     49.26 o 
  -7   1  14       39.59       45.12     26.65 o 
  -6   1  14      139.98      187.09     55.74 o 
  -5   1  14       38.41       36.02     21.33 o 
  -4   1  14      479.71      569.95     44.87 o 
  -3   1  14     2237.03     2236.44     49.83 o 
  -2   1  14       20.47        7.55     13.72 o 
  -1   1  14        9.71      -20.62     20.90 o 
   0   1  14      166.03      253.72     57.78 o 
   1   1  14      563.16      611.84     46.13 o 
   2   1  14       85.10       86.17     30.30 o 
   3   1  14       78.79      102.95     32.94 o 
   4   1  14        5.51       30.03     28.01 o 
   5   1  14      224.29      255.28     44.64 o 
   6   1  14        8.75        4.88     28.86 o 
   7   1  14       28.51        5.77     25.65 o 
   8   1  14        0.34       -3.48     27.54 o 
 -14   2  14        0.05      -48.51     32.34 o 
 -13   2  14       70.07       73.68     38.01 o 
 -12   2  14      251.22      243.74     45.35 o 
 -11   2  14       17.74      -14.60     27.73 o 
 -10   2  14       10.79       -2.77     26.92 o 
  -9   2  14       81.48       81.67     33.34 o 
  -8   2  14       86.48       90.99     30.53 o 
  -7   2  14      583.79      586.67     75.87 o 
  -6   2  14       25.57       23.48     22.78 o 
  -5   2  14      302.09      346.99     36.95 o 
  -4   2  14      629.75      566.44     52.24 o 
  -3   2  14       21.19       17.17     17.27 o 
  -2   2  14        0.48      -16.12     12.48 o 
  -1   2  14      405.43      414.14     43.97 o 
   0   2  14      713.06      718.37     59.37 o 
   1   2  14       17.02       -4.07     22.66 o 
   2   2  14      114.51      129.45     32.50 o 
   3   2  14      296.38      317.06     58.26 o 
   4   2  14      415.84      439.00     46.84 o 
   5   2  14       14.16       -0.67     23.97 o 
   6   2  14      205.25      217.27     37.59 o 
   7   2  14        3.25      -36.51     24.34 o 
   8   2  14        7.60      -11.95     25.55 o 
 -13   3  14       51.24       16.58     46.79 o 
 -12   3  14       73.40       38.07     34.46 o 
 -11   3  14       21.42        6.53     30.59 o 
 -10   3  14      296.10      291.55     46.31 o 
  -9   3  14      955.71     1024.18    145.99 o 
  -8   3  14      536.71      716.32    132.97 o 
  -7   3  14      218.74      175.86     61.79 o 
  -6   3  14       62.07       43.19     28.65 o 
  -5   3  14      182.90      178.16     30.33 o 
  -4   3  14     1394.99     1463.40     58.24 o 
  -3   3  14     4200.20     4390.06     97.34 o 
  -2   3  14      707.82      740.09     33.83 o 
  -1   3  14      361.39      432.01     73.50 o 
   0   3  14      318.96      315.87     41.13 o 
   1   3  14      774.70      768.37     46.17 o 
   2   3  14     1626.88     1651.05     65.53 o 
   3   3  14      162.82      186.20     47.52 o 
   4   3  14      125.28      113.59     29.03 o 
   5   3  14      169.93      172.19     32.95 o 
   6   3  14      186.33      187.05     91.36 o 
   7   3  14       61.20       -1.00     35.70 o 
 -13   4  14       55.17       12.44     45.87 o 
 -12   4  14       66.21       36.21     32.20 o 
 -11   4  14       72.32       91.14     36.14 o 
 -10   4  14      536.28      573.58     81.58 o 
  -9   4  14      179.62      154.04     78.78 o 
  -8   4  14       33.73       29.73     28.71 o 
  -7   4  14      580.83      653.92    123.68 o 
  -6   4  14      839.88      839.72     49.01 o 
  -5   4  14      230.02      226.34     29.97 o 
  -4   4  14      104.85       96.84     21.30 o 
  -3   4  14       60.76       65.13     20.83 o 
  -2   4  14      400.76      464.03     32.61 o 
  -1   4  14     1995.30     1939.98     90.83 o 
   0   4  14      351.66      362.20     74.08 o 
   1   4  14       25.76        9.37     22.78 o 
   2   4  14      140.30      192.35     41.12 o 
   3   4  14      442.59      433.14    107.08 o 
   4   4  14      201.08      221.56     44.92 o 
   5   4  14      147.74      141.91     44.15 o 
   6   4  14       35.55       60.60     35.80 o 
   7   4  14      135.99       67.30     71.47 o 
 -12   5  14      173.32      172.88     46.11 o 
 -11   5  14        0.40       -2.09     31.34 o 
 -10   5  14       31.44       23.12     52.70 o 
  -9   5  14       42.45       36.77     32.24 o 
  -8   5  14       20.63      -29.01     26.60 o 
  -7   5  14      796.75      745.87     53.97 o 
  -6   5  14        2.30      -12.55     18.39 o 
  -5   5  14      192.66      168.95     51.45 o 
  -4   5  14        5.25        1.65     17.36 o 
  -3   5  14      904.92      833.09     37.76 o 
  -2   5  14       10.30      -19.36     13.10 o 
  -1   5  14        0.12      -23.16     24.35 o 
   0   5  14       48.60       25.94     27.19 o 
   1   5  14        0.31      -20.10     25.53 o 
   2   5  14       55.26       34.68     30.95 o 
   3   5  14      213.25      155.06     42.27 o 
   4   5  14       10.95       -4.50     33.26 o 
   5   5  14        9.60       18.18     31.07 o 
   6   5  14       33.84      -27.18     32.87 o 
 -12   6  14       69.76       97.69     55.36 o 
 -11   6  14      119.65      117.88     61.26 o 
 -10   6  14      256.03      263.75     99.39 o 
  -9   6  14      162.76       76.94     37.92 o 
  -8   6  14       46.15       -4.09     26.96 o 
  -7   6  14      287.41      281.11     40.57 o 
  -6   6  14      179.73      131.48     28.87 o 
  -5   6  14       98.93       72.44     24.16 o 
  -4   6  14      147.20      149.33     24.33 o 
  -3   6  14       32.39       24.31     23.36 o 
  -2   6  14      375.70      374.40     31.00 o 
  -1   6  14     1215.02     1174.79     61.92 o 
   0   6  14       10.58        9.36     27.07 o 
   1   6  14      127.55      106.39     37.84 o 
   2   6  14        0.65      -17.49     28.84 o 
   3   6  14       94.01       50.40     36.89 o 
   4   6  14      627.13      520.80     64.41 o 
   5   6  14        3.41      -38.91     35.13 o 
 -11   7  14       35.97       17.19     35.89 o 
 -10   7  14       35.61       18.49     34.38 o 
  -9   7  14      513.38      499.51     60.31 o 
  -8   7  14      771.92      860.24     56.49 o 
  -7   7  14      337.36      312.86     54.38 o 
  -6   7  14      127.87      109.48     31.08 o 
  -5   7  14       57.95        7.29     33.02 o 
  -4   7  14      242.95      290.03     50.55 o 
  -3   7  14      136.11      139.90     24.33 o 
  -2   7  14        2.14      -10.45     17.15 o 
  -1   7  14       54.22      -17.05     28.11 o 
   0   7  14      256.25      212.20     63.20 o 
   1   7  14      211.41      188.51     44.71 o 
   2   7  14      103.99      123.02     40.68 o 
   3   7  14       76.39       32.08     37.70 o 
   4   7  14      111.14       81.53     43.25 o 
  -9   8  14        7.43      -43.72     32.36 o 
  -8   8  14       21.57      -14.94     31.96 o 
  -7   8  14        2.65        7.15     31.66 o 
  -6   8  14      329.47      391.55    101.96 o 
  -5   8  14      101.13       87.45     34.13 o 
  -4   8  14      110.31       52.10     25.08 o 
  -3   8  14      117.96       75.99     26.94 o 
  -2   8  14        4.19       -4.01     19.77 o 
  -1   8  14       67.24       68.55     57.15 o 
   0   8  14      276.81      329.67     54.49 o 
   1   8  14       22.59       11.73     31.45 o 
   2   8  14       73.36       44.27     37.34 o 
   3   8  14       16.24      -34.91     32.91 o 
  -7   9  14        3.00        6.83     32.05 o 
  -6   9  14        0.15      -40.21     28.81 o 
  -5   9  14        0.19      -15.86     28.03 o 
  -4   9  14       13.94      -31.76     40.36 o 
  -3   9  14      103.70      133.19     46.89 o 
  -2   9  14        5.77      -12.48     40.36 o 
  -1   9  14       15.11       -4.74     46.26 o 
   0   9  14        3.73      -10.32     32.94 o 
   1   9  14       43.50       54.28     38.69 o 
 -14   1  15        2.61      -17.38     39.14 o 
 -13   1  15       24.90      -24.17     31.79 o 
 -12   1  15      133.78       66.40     37.18 o 
 -11   1  15        3.88      -38.99     26.00 o 
 -10   1  15       63.07       39.60     32.95 o 
  -9   1  15      464.01      506.61    119.13 o 
  -8   1  15       16.89       10.89     25.23 o 
  -7   1  15      716.35      657.86     48.65 o 
  -6   1  15       95.42      100.10     28.82 o 
  -5   1  15       30.20       26.41     22.54 o 
  -4   1  15     1586.60     1536.03     47.72 o 
  -3   1  15     2814.98     2890.87     55.16 o 
  -2   1  15      512.47      585.96     53.27 o 
  -1   1  15      407.90      471.75     48.14 o 
   0   1  15      276.50      396.25     50.52 o 
   1   1  15      540.81      718.49    132.63 o 
   2   1  15     1285.71     1379.91     62.51 o 
   3   1  15      270.51      340.53     46.25 o 
   4   1  15      287.75      282.62     45.53 o 
   5   1  15      108.98      109.11     39.00 o 
   6   1  15       42.91        5.90     31.78 o 
   7   1  15        7.11      -35.36     23.57 o 
 -13   2  15        1.96      -17.37     32.54 o 
 -12   2  15       17.70      -23.06     33.49 o 
 -11   2  15     1091.62     1124.84     64.72 o 
 -10   2  15      845.83      827.20     60.81 o 
  -9   2  15      142.63      135.10     35.53 o 
  -8   2  15       55.37       45.24     33.10 o 
  -7   2  15      424.90      409.28     45.06 o 
  -6   2  15     1094.42      961.64     49.24 o 
  -5   2  15     2133.66     1988.53     65.89 o 
  -4   2  15      732.03      742.42     35.77 o 
  -3   2  15      197.73      154.28     21.86 o 
  -2   2  15     3965.24     4045.32    151.80 o 
  -1   2  15      878.64      893.94     51.39 o 
   0   2  15      421.66      483.99     62.47 o 
   1   2  15      137.16      133.85     47.08 o 
   2   2  15      180.72      135.42     32.52 o 
   3   2  15      603.17      669.68     58.92 o 
   4   2  15      629.49      817.63     65.18 o 
   5   2  15       41.04        3.27     32.29 o 
   6   2  15      197.28      144.39     35.21 o 
   7   2  15       61.78       63.83     30.72 o 
 -13   3  15       83.93       80.92     40.77 o 
 -12   3  15       73.08       88.49     39.46 o 
 -11   3  15        4.30      -27.34     33.34 o 
 -10   3  15        0.32      -38.02     25.35 o 
  -9   3  15        0.46      -19.92     23.07 o 
  -8   3  15      141.02      100.84     37.79 o 
  -7   3  15       40.08       18.03     25.76 o 
  -6   3  15        2.19        2.78     22.14 o 
  -5   3  15       73.89       75.64     32.29 o 
  -4   3  15       19.52        7.60     18.17 o 
  -3   3  15       12.06       14.41     15.82 o 
  -2   3  15      208.03      221.75     38.18 o 
  -1   3  15       35.83       37.55     34.55 o 
   0   3  15      131.92      106.60     33.41 o 
   1   3  15      245.67      245.78     37.72 o 
   2   3  15       13.67       13.46     39.20 o 
   3   3  15        0.64       16.07     27.27 o 
   4   3  15        0.81      -14.69     20.78 o 
   5   3  15       24.70       39.08     29.67 o 
   6   3  15      212.59      239.54     48.81 o 
 -13   4  15        7.55      -22.05     33.55 o 
 -12   4  15        9.70       -1.50     44.28 o 
 -11   4  15      287.97      289.56     49.64 o 
 -10   4  15      550.30      583.93     61.37 o 
  -9   4  15      142.41      170.51     41.28 o 
  -8   4  15       48.51       50.72     29.07 o 
  -7   4  15      225.62      250.91     40.23 o 
  -6   4  15       84.98       77.97     30.66 o 
  -5   4  15      654.89      589.18     42.36 o 
  -4   4  15      824.07      873.40     39.02 o 
  -3   4  15       92.60       86.75     21.06 o 
  -2   4  15      406.26      431.73     51.87 o 
  -1   4  15        9.48      -19.16     20.73 o 
   0   4  15      119.47       75.47     29.24 o 
   1   4  15       25.45        2.65     24.22 o 
   2   4  15       33.60      -18.95     29.40 o 
   3   4  15      204.84      303.94     50.51 o 
   4   4  15      129.33      106.20     35.43 o 
   5   4  15        0.31       -6.67     36.97 o 
   6   4  15      121.26       73.90     42.07 o 
 -12   5  15       41.85       42.64     37.26 o 
 -11   5  15       31.06       23.01     33.49 o 
 -10   5  15       24.38       36.54     33.68 o 
  -9   5  15      319.77      358.89     51.57 o 
  -8   5  15      429.34      421.13     53.84 o 
  -7   5  15       15.93       -7.15     24.49 o 
  -6   5  15        6.11      -15.15     20.00 o 
  -5   5  15       69.75       49.82     22.90 o 
  -4   5  15      756.03      731.22     38.03 o 
  -3   5  15     1242.10     1304.92     40.44 o 
  -2   5  15      458.90      404.43     69.87 o 
  -1   5  15      718.00      721.62     64.25 o 
   0   5  15      572.32      591.46    117.39 o 
   1   5  15      254.27      305.55     57.24 o 
   2   5  15      455.60      479.88     58.81 o 
   3   5  15       80.54      123.50     46.79 o 
   4   5  15       88.95       45.34     33.59 o 
   5   5  15      215.54      258.23     54.06 o 
 -11   6  15        9.62       16.81     37.08 o 
 -10   6  15       12.96       -1.45     34.13 o 
  -9   6  15       17.94       -8.63     31.57 o 
  -8   6  15       65.01       87.13     35.38 o 
  -7   6  15      800.76      791.20     48.88 o 
  -6   6  15     1134.38     1141.41     55.30 o 
  -5   6  15      501.49      545.73     43.83 o 
  -4   6  15      149.80      130.38     23.71 o 
  -3   6  15      154.13      124.51     23.60 o 
  -2   6  15       64.27       58.19     33.39 o 
  -1   6  15     1106.58     1049.76     61.04 o 
   0   6  15      519.69      553.56     60.62 o 
   1   6  15       26.03      -20.86     35.18 o 
   2   6  15       67.53       74.21     38.62 o 
   3   6  15       14.59       14.29     33.29 o 
   4   6  15       25.17       -1.80     35.37 o 
   5   6  15       49.75        4.94     35.51 o 
 -10   7  15       12.85      -31.87     32.77 o 
  -9   7  15      300.73      303.10     52.02 o 
  -8   7  15       22.32       12.21     26.38 o 
  -7   7  15       45.37       59.09     27.25 o 
  -6   7  15       50.95       20.96     23.79 o 
  -5   7  15       77.28       12.74     22.82 o 
  -4   7  15      380.36      400.23     39.82 o 
  -3   7  15      532.21      679.45     42.43 o 
  -2   7  15       29.69       46.60     31.31 o 
  -1   7  15      203.06      148.03     39.77 o 
   0   7  15       69.26       63.55     36.24 o 
   1   7  15        0.12      -25.22     30.19 o 
   2   7  15      114.45       54.01     51.15 o 
   3   7  15      106.23       35.92     38.82 o 
  -8   8  15       96.79       49.26     36.74 o 
  -7   8  15      344.19      392.13    131.62 o 
  -6   8  15      625.76      813.69    128.23 o 
  -5   8  15      133.33      128.20     30.51 o 
  -4   8  15        2.49      -32.44     21.62 o 
  -3   8  15      109.65      102.33     61.03 o 
  -2   8  15      645.81      714.12    170.09 o 
  -1   8  15      358.87      487.69     60.69 o 
   0   8  15      215.71      255.37     51.16 o 
   1   8  15        0.26      -43.97     31.84 o 
   2   8  15       37.92        7.07     31.67 o 
  -6   9  15        1.11      -15.83     33.23 o 
  -5   9  15      175.80      156.40     42.68 o 
  -4   9  15       10.47        8.60     30.94 o 
  -3   9  15        6.12       39.20     51.87 o 
  -1   9  15        7.96      -22.17     31.58 o 
 -13   0  16        0.82      -63.58     42.39 o 
 -12   0  16       18.81      -42.10     40.94 o 
 -11   0  16     1147.70      993.91     89.23 o 
 -10   0  16     2626.40     2780.62    135.59 o 
  -9   0  16      149.49      130.36     52.65 o 
  -8   0  16      674.23      766.48     90.58 o 
  -7   0  16      292.32      371.05     63.29 o 
  -6   0  16       18.21       50.91     39.97 o 
  -5   0  16       79.11       91.65     39.87 o 
  -4   0  16        0.53       -0.92     22.18 o 
  -3   0  16     1567.75     1640.58     98.71 o 
  -2   0  16        8.88       31.65     40.16 o 
  -1   0  16       34.22       20.71     33.29 o 
   0   0  16       58.29       15.48     39.20 o 
   1   0  16       14.86       36.29     41.23 o 
   2   0  16      770.60      891.81     76.26 o 
   3   0  16      589.99      795.61     92.81 o 
   4   0  16      102.53      126.30     53.03 o 
   5   0  16       52.19       11.13     45.87 o 
   6   0  16       10.54      -21.39     40.16 o 
 -13   1  16       38.83      -11.36     35.44 o 
 -12   1  16      287.86      191.62     49.26 o 
 -11   1  16        2.81      -42.07     28.04 o 
 -10   1  16        3.04      -30.14     29.00 o 
  -9   1  16      252.60      319.71     48.63 o 
  -8   1  16      425.41      436.70     52.43 o 
  -7   1  16      471.99      541.18    122.52 o 
  -6   1  16        4.34        4.73     22.77 o 
  -5   1  16      247.08      305.99     39.72 o 
  -4   1  16      861.11      887.05     34.45 o 
  -3   1  16      381.61      525.34     54.68 o 
  -2   1  16      132.81      192.84     39.56 o 
  -1   1  16       97.45       71.71     30.61 o 
   0   1  16      244.95      190.40     39.00 o 
   1   1  16        7.66      -14.55     25.54 o 
   2   1  16       69.96       50.88     31.72 o 
   3   1  16       77.49      109.16     36.72 o 
   4   1  16       71.32       13.63     31.06 o 
   5   1  16      107.58      117.39     81.29 o 
   6   1  16        0.46      -36.80     30.88 o 
 -13   2  16        0.43      -45.39     70.02 o 
 -12   2  16        0.07      -38.27     25.51 o 
 -11   2  16       41.86       33.49     39.97 o 
 -10   2  16      864.64      896.21     71.83 o 
  -9   2  16        0.17      -19.76     26.69 o 
  -8   2  16      166.80      134.12     75.24 o 
  -7   2  16        4.72        6.15     24.51 o 
  -6   2  16      126.92      107.58     31.13 o 
  -5   2  16       21.01       30.85     20.87 o 
  -4   2  16      107.40       43.64     22.39 o 
  -3   2  16       33.29        1.04     27.23 o 
  -2   2  16        7.41      -13.90     24.94 o 
  -1   2  16       53.67        2.81     28.08 o 
   0   2  16       67.03       42.78     30.28 o 
   1   2  16        6.46      -20.46     22.49 o 
   2   2  16      104.33       50.16     32.93 o 
   3   2  16      105.44       76.34     32.26 o 
   4   2  16        3.48        4.81     31.90 o 
   5   2  16        0.37      -15.34     25.21 o 
   6   2  16        0.25      -38.29     25.52 o 
 -13   3  16        4.17        3.84     37.04 o 
 -12   3  16      146.26      130.95     42.45 o 
 -11   3  16       20.13      -17.45     30.94 o 
 -10   3  16      308.57      398.62     55.14 o 
  -9   3  16      696.68      866.91     56.15 o 
  -8   3  16      438.57      375.81    121.99 o 
  -7   3  16       93.82       71.54     30.89 o 
  -6   3  16        0.04      -19.78     20.08 o 
  -5   3  16      514.68      583.67     48.77 o 
  -4   3  16      860.31      864.87     38.17 o 
  -3   3  16     2228.35     2297.97     95.18 o 
  -2   3  16      141.95      179.18     36.93 o 
  -1   3  16      175.31      166.14     36.50 o 
   0   3  16       17.93        0.57     26.39 o 
   1   3  16      398.56      410.14     56.66 o 
   2   3  16      570.49      658.04     58.63 o 
   3   3  16       22.41       47.58     33.27 o 
   4   3  16       93.12       83.40     29.95 o 
   5   3  16      113.36      106.94     40.49 o 
   6   3  16        9.80       -9.97     34.74 o 
 -12   4  16       26.40       -1.74     34.33 o 
 -11   4  16      106.78      110.02     38.85 o 
 -10   4  16      241.39      320.11    102.73 o 
  -9   4  16       11.59      -19.43     29.74 o 
  -8   4  16      217.33      262.82     64.16 o 
  -7   4  16      241.92      250.39     39.14 o 
  -6   4  16      998.74      918.05     42.83 o 
  -5   4  16      557.69      575.72     41.86 o 
  -4   4  16        7.09      -18.14     21.56 o 
  -3   4  16      873.92      844.70     52.11 o 
  -2   4  16      769.24      710.92    113.76 o 
  -1   4  16      508.47      677.93    139.31 o 
   0   4  16       18.87        4.58     26.27 o 
   1   4  16       19.86       -6.19     42.39 o 
   2   4  16      273.61      356.40     62.76 o 
   3   4  16      161.15      212.85     46.29 o 
   4   4  16      158.04      149.89     44.50 o 
   5   4  16        9.14      -10.55     33.01 o 
 -12   5  16        8.53      -33.23     34.75 o 
 -11   5  16       17.24      -34.41     31.79 o 
 -10   5  16       88.69      105.10     52.79 o 
  -9   5  16       72.00       36.24     37.16 o 
  -8   5  16       15.19        4.06     42.20 o 
  -7   5  16      385.25      381.40     40.65 o 
  -6   5  16       98.93      100.38     28.18 o 
  -5   5  16       41.92        3.08     21.45 o 
  -4   5  16      134.63      116.12     27.43 o 
  -3   5  16      102.27       92.23     33.17 o 
  -2   5  16      192.29      197.52     60.68 o 
  -1   5  16       44.45       22.93     29.47 o 
   0   5  16       43.48       75.83     33.88 o 
   1   5  16       13.35       -6.43     29.47 o 
   2   5  16       59.45       35.11     31.49 o 
   3   5  16       12.46       41.97     36.06 o 
   4   5  16        9.71      -16.63     33.83 o 
 -11   6  16      170.75      216.01     76.36 o 
 -10   6  16      621.67      669.26    107.33 o 
  -9   6  16        6.60       -9.33     30.37 o 
  -8   6  16       20.42       -7.55     22.52 o 
  -7   6  16       38.84       10.32     23.86 o 
  -6   6  16       58.72       55.91     24.99 o 
  -5   6  16      650.47      653.58     51.59 o 
  -4   6  16       15.40       -9.54     18.59 o 
  -3   6  16       86.57       43.40     31.68 o 
  -2   6  16      352.74      379.42     57.82 o 
  -1   6  16        7.43       14.36     29.28 o 
   0   6  16        1.16        5.21     30.53 o 
   1   6  16       12.06      -10.98     32.07 o 
   2   6  16        0.89      -30.96     31.65 o 
   3   6  16      318.66      325.82     84.73 o 
  -9   7  16       81.16       51.90     30.83 o 
  -8   7  16      239.16      209.92     36.22 o 
  -7   7  16      429.19      497.90     59.94 o 
  -6   7  16       90.08       95.97     28.72 o 
  -5   7  16        3.53      -19.92     22.38 o 
  -4   7  16      168.74      149.01     30.82 o 
  -3   7  16      161.99      186.88     42.34 o 
  -2   7  16       45.71       15.04     31.68 o 
  -1   7  16      106.13       60.66     36.67 o 
   0   7  16      399.87      404.74     57.04 o 
   1   7  16      117.15       83.15     40.03 o 
   2   7  16       21.02      -12.19     44.18 o 
  -7   8  16      237.46      252.84     48.28 o 
  -6   8  16      226.76      335.09     64.55 o 
  -5   8  16       20.59      -19.95     24.58 o 
  -4   8  16       39.14       27.95     27.01 o 
  -3   8  16       25.91       36.58     47.42 o 
  -2   8  16       36.16       23.03     32.70 o 
  -1   8  16      204.15      288.78     64.55 o 
   0   8  16       78.47       39.87     41.90 o 
 -13   1  17        0.90        0.42     36.67 o 
 -12   1  17        7.48      -10.61     30.48 o 
 -11   1  17       11.88       -6.52     31.55 o 
 -10   1  17     1285.54     1304.02     76.12 o 
  -9   1  17      648.31      686.26     63.25 o 
  -8   1  17      110.72      121.75     35.69 o 
  -7   1  17        3.74        5.42     25.61 o 
  -6   1  17       13.88      -19.26     22.58 o 
  -5   1  17     3097.33     2898.93     70.92 o 
  -4   1  17     2786.32     3207.29    101.01 o 
  -3   1  17      289.47      321.31     48.62 o 
  -2   1  17       13.33      -34.08     24.87 o 
  -1   1  17        2.56      -36.22     24.26 o 
   0   1  17       19.72      -26.16     24.84 o 
   1   1  17      280.07      339.64     47.90 o 
   2   1  17      560.57      659.80     61.71 o 
   3   1  17       86.55       82.06     49.99 o 
   4   1  17       18.27       16.54     30.69 o 
   5   1  17       23.28       17.34     34.29 o 
 -13   2  17       33.43        8.76     39.05 o 
 -12   2  17      271.90      260.76     51.71 o 
 -11   2  17      575.96      613.40     65.56 o 
 -10   2  17      345.93      364.42     54.10 o 
  -9   2  17       62.53       60.76     33.66 o 
  -8   2  17      195.51      231.89     40.33 o 
  -7   2  17      329.05      439.13    110.23 o 
  -6   2  17       73.63       71.32     29.47 o 
  -5   2  17       76.59      134.52     30.04 o 
  -4   2  17        4.00      -34.99     24.50 o 
  -3   2  17      288.44      347.38    112.89 o 
  -2   2  17      144.70      153.84     37.60 o 
  -1   2  17       11.39      -12.03     26.53 o 
   0   2  17      246.72      267.57     44.49 o 
   1   2  17       56.63       28.55     30.32 o 
   2   2  17       84.17       57.99     34.44 o 
   3   2  17      760.61      751.54     58.56 o 
   4   2  17      104.61       73.35     37.13 o 
   5   2  17        6.13      -35.57     23.71 o 
 -12   3  17       34.89      -21.48     33.02 o 
 -11   3  17       35.64      -21.13     61.60 o 
 -10   3  17        5.34       -5.92     31.30 o 
  -9   3  17       29.91       12.15     29.56 o 
  -8   3  17      262.53      284.39     46.42 o 
  -7   3  17        5.57       -2.78     24.67 o 
  -6   3  17       28.96        1.66     20.46 o 
  -5   3  17       46.31       60.72     25.65 o 
  -4   3  17      126.78      133.66     37.83 o 
  -3   3  17      275.59      355.46     47.98 o 
  -2   3  17       54.22       50.07     30.82 o 
  -1   3  17        0.13      -36.13     24.08 o 
   0   3  17      747.11      823.44     54.08 o 
   1   3  17      268.25      286.57     45.35 o 
   2   3  17       64.68       39.47     34.04 o 
   3   3  17        4.83      -38.81     25.88 o 
   4   3  17        6.43       -9.21     31.60 o 
   5   3  17       69.20       32.23     37.91 o 
 -12   4  17       37.56       40.14     36.56 o 
 -11   4  17      365.53      330.41     53.45 o 
 -10   4  17      308.03      376.21     54.02 o 
  -9   4  17       20.58      -36.65     27.63 o 
  -8   4  17       63.54       42.22     30.97 o 
  -7   4  17       13.40      -19.91     20.61 o 
  -6   4  17       12.78       15.00     22.86 o 
  -5   4  17        5.70      -12.30     19.67 o 
  -4   4  17        5.14      -30.32     25.35 o 
  -3   4  17      430.73      611.45     82.45 o 
  -2   4  17       42.68      -12.55     26.54 o 
  -1   4  17      173.18      228.08     43.18 o 
   0   4  17       95.91       66.39     50.03 o 
   1   4  17      156.15       50.03     50.81 o 
   2   4  17      194.12      204.07     63.97 o 
   3   4  17      298.94      314.73     52.38 o 
   4   4  17       35.40       -4.44     41.71 o 
 -11   5  17       18.11        1.54     34.13 o 
 -10   5  17      236.65      317.52     54.00 o 
  -9   5  17      292.31      334.42     51.20 o 
  -8   5  17      135.27      196.24     33.75 o 
  -7   5  17      172.45      216.07     44.90 o 
  -6   5  17        0.06      -33.35     25.89 o 
  -5   5  17      723.14      734.21     45.52 o 
  -4   5  17      492.48      700.67     63.38 o 
  -3   5  17      546.31      488.05     68.52 o 
  -2   5  17       35.72       -1.94     42.68 o 
  -1   5  17       78.27       48.79     32.84 o 
   0   5  17      176.88      218.17     47.32 o 
   1   5  17      551.44      450.02     60.25 o 
   2   5  17      207.28      207.77     49.65 o 
   3   5  17       27.03       -9.18     31.56 o 
 -10   6  17       30.12       14.30     36.82 o 
  -9   6  17        1.56       -5.17     29.70 o 
  -8   6  17       55.29       47.48     28.94 o 
  -7   6  17      262.45      218.94     35.70 o 
  -6   6  17      399.73      382.55     44.50 o 
  -5   6  17      173.45      171.90     32.14 o 
  -4   6  17       35.91       71.72     35.48 o 
  -3   6  17        4.03       -1.73     27.92 o 
  -2   6  17      331.68      382.66     53.82 o 
  -1   6  17      430.09      499.42     60.34 o 
   0   6  17       95.54       80.38     39.79 o 
   1   6  17        3.99      -19.62     33.55 o 
   2   6  17        0.47        8.89     34.16 o 
  -8   7  17       98.57       64.23     45.74 o 
  -7   7  17        6.56      -14.37     24.56 o 
  -6   7  17        6.57       -3.36     24.82 o 
  -5   7  17       45.77       38.26     25.62 o 
  -4   7  17      319.33      271.85     66.49 o 
  -3   7  17       30.26        3.86     27.28 o 
  -2   7  17        0.43      -32.24     27.93 o 
  -1   7  17        0.43      -42.23     28.16 o 
   0   7  17       27.42       23.13     36.44 o 
   1   7  17       11.62        3.21     36.81 o 
  -6   8  17      262.51      318.44     41.92 o 
  -5   8  17      143.93      160.28     33.78 o 
  -4   8  17       52.12       77.13     57.58 o 
  -3   8  17       87.71       81.49     47.81 o 
  -2   8  17      215.90      182.01     45.84 o 
 -12   0  18       46.67       18.00     48.49 o 
 -11   0  18     1300.11     1172.66     97.84 o 
 -10   0  18      155.37       87.00     56.42 o 
  -9   0  18        2.24        4.45     38.42 o 
  -8   0  18       27.61      -14.23     38.13 o 
  -7   0  18       23.91       -5.13     39.29 o 
  -6   0  18      329.88      500.15     73.16 o 
  -5   0  18     1013.01      997.39     87.00 o 
  -4   0  18      272.17      328.17     72.97 o 
  -3   0  18       92.94      122.81     47.32 o 
  -2   0  18      304.17      268.17     67.26 o 
  -1   0  18       73.58       20.52     45.00 o 
   0   0  18       32.68       11.32     47.32 o 
   1   0  18        4.53        0.97     40.94 o 
   2   0  18      348.11      427.18     78.29 o 
   3   0  18      805.28      814.00     80.91 o 
   4   0  18       64.52      100.65     56.03 o 
 -12   1  18      106.30       63.22     39.37 o 
 -11   1  18        5.67      -33.66     33.26 o 
 -10   1  18        8.73       22.81     34.77 o 
  -9   1  18      197.00      181.27     41.71 o 
  -8   1  18      104.36       87.90     35.87 o 
  -7   1  18        1.00      -21.44     24.07 o 
  -6   1  18       37.69       32.13     39.10 o 
  -5   1  18      107.54      143.39     59.47 o 
  -4   1  18      768.02      824.71     62.04 o 
  -3   1  18       66.69       30.32     32.40 o 
  -2   1  18        0.12       -8.42     28.15 o 
  -1   1  18       45.50       22.53     32.37 o 
   0   1  18       67.87       62.61     36.20 o 
   1   1  18       25.21       11.34     30.91 o 
   2   1  18       31.27       -5.22     32.23 o 
   3   1  18       11.95       -2.81     30.06 o 
   4   1  18       64.14       17.76     35.94 o 
 -12   2  18        0.74      -44.70     30.64 o 
 -11   2  18      145.69      153.70     43.78 o 
 -10   2  18       59.11       74.98     37.07 o 
  -9   2  18      120.75      165.45     41.62 o 
  -8   2  18       91.91       64.12     33.61 o 
  -7   2  18       21.66        2.89     27.47 o 
  -6   2  18       53.99       -7.80     21.92 o 
  -5   2  18        0.97      -10.55     41.42 o 
  -4   2  18       42.17       38.58     33.77 o 
  -3   2  18      267.16      313.62    114.88 o 
  -2   2  18      119.36      113.12     38.42 o 
  -1   2  18       28.78       -6.38     30.95 o 
   0   2  18        8.21      -13.51     31.18 o 
   1   2  18        2.42      -17.10     27.76 o 
   2   2  18      122.46      109.02     37.71 o 
   3   2  18      120.02       94.71     40.00 o 
   4   2  18       15.01       17.14     33.45 o 
 -12   3  18      172.41      134.80     97.99 o 
 -11   3  18       58.86       68.10     41.41 o 
 -10   3  18      535.58      725.43    115.02 o 
  -9   3  18      364.85      399.08     53.50 o 
  -8   3  18        8.41        7.19     28.26 o 
  -7   3  18      192.25      245.41     41.64 o 
  -6   3  18        0.86       -2.33     22.28 o 
  -5   3  18      463.11      583.28     81.29 o 
  -4   3  18     1520.84     1681.09     76.44 o 
  -3   3  18      170.76      175.85     43.44 o 
  -2   3  18      269.64      304.65     46.60 o 
  -1   3  18       17.11      -31.79     27.21 o 
   0   3  18        4.23      -23.94     26.58 o 
   1   3  18      410.87      486.59     57.86 o 
   2   3  18       81.17      125.34     41.69 o 
   3   3  18       21.03      -56.62     46.45 o 
   4   3  18       11.94       45.57     36.19 o 
 -11   4  18      118.83       93.35     44.11 o 
 -10   4  18       98.28       92.98     38.64 o 
  -9   4  18        3.88       -3.21     30.73 o 
  -8   4  18        9.22       -7.91     28.57 o 
  -7   4  18      332.41      388.16     41.08 o 
  -6   4  18      446.76      565.20     55.62 o 
  -5   4  18      144.40      166.75     59.32 o 
  -4   4  18       81.25       75.02     36.74 o 
  -3   4  18        7.38       19.79     29.24 o 
  -2   4  18      132.67      108.31     70.94 o 
  -1   4  18      401.89      418.62     53.90 o 
   0   4  18      286.34      440.34     83.71 o 
   1   4  18       29.49       52.26     53.42 o 
   2   4  18       83.96       65.69     40.09 o 
   3   4  18      160.35      168.65     46.07 o 
 -10   5  18      109.18      194.95     47.84 o 
  -9   5  18       11.84       -0.24     44.18 o 
  -8   5  18       97.67       76.81     28.21 o 
  -7   5  18        2.59      -12.09     23.09 o 
  -6   5  18      116.85       99.40     29.67 o 
  -5   5  18        6.54      -14.13     34.26 o 
  -4   5  18      430.41      350.24     72.87 o 
  -3   5  18        0.85      -21.29     41.32 o 
  -2   5  18       23.47      -11.71     43.55 o 
  -1   5  18      231.39      264.13     52.01 o 
   0   5  18       96.01       84.29     40.39 o 
   1   5  18        3.48      -22.49     33.06 o 
   2   5  18        9.71       -3.61     34.93 o 
  -9   6  18        2.68      -18.88     30.82 o 
  -8   6  18       19.90      -15.78     25.10 o 
  -7   6  18       23.28        6.26     25.96 o 
  -6   6  18      183.80      129.24     32.03 o 
  -5   6  18       79.88       50.52     48.78 o 
  -4   6  18       31.34       38.56     43.07 o 
  -3   6  18        1.68      -19.98     30.71 o 
  -2   6  18       78.39       59.83     35.01 o 
  -1   6  18       26.99        6.23     30.67 o 
   0   6  18       71.88       42.82     38.47 o 
   1   6  18       19.22      -27.22     41.57 o 
  -7   7  18       52.55       51.66     30.12 o 
  -6   7  18       14.84       -6.43     24.99 o 
  -5   7  18       15.93      -18.87     41.81 o 
  -4   7  18       27.19       48.68     51.68 o 
  -3   7  18        6.21      -34.78     29.79 o 
  -2   7  18        0.66      -21.27     29.50 o 
  -1   7  18       24.68       37.47     36.92 o 
 -11   1  19      213.86      223.13     48.81 o 
 -10   1  19      894.05      996.34     64.62 o 
  -9   1  19      432.90      511.42     58.49 o 
  -8   1  19      160.30      171.54     39.77 o 
  -7   1  19      228.94      314.26     48.74 o 
  -6   1  19       13.24      -35.71     42.49 o 
  -5   1  19      940.78      975.89     64.02 o 
  -4   1  19      845.90     1029.59     64.82 o 
  -3   1  19      475.97      497.40     60.18 o 
  -2   1  19       96.70       63.06     54.82 o 
  -1   1  19        0.72      -30.61     30.20 o 
   0   1  19       48.31       19.24     39.53 o 
   1   1  19      383.20      519.95     61.03 o 
   2   1  19       40.20       14.69     76.12 o 
   3   1  19       49.10       45.71     35.04 o 
 -11   2  19      114.14       73.96     39.28 o 
 -10   2  19       51.52       57.54     38.09 o 
  -9   2  19        0.22      -37.85     25.23 o 
  -8   2  19        2.24      -25.50     25.62 o 
  -7   2  19       57.68       47.13     34.72 o 
  -6   2  19      803.00     1041.72    114.78 o 
  -5   2  19      214.03      183.61     44.45 o 
  -4   2  19       81.52       57.92     35.62 o 
  -3   2  19      612.59      717.80     68.66 o 
  -2   2  19      407.75      438.57     56.76 o 
  -1   2  19      588.92      717.98     69.80 o 
   0   2  19       75.33       35.98     35.70 o 
   1   2  19      128.81      211.78     45.95 o 
   2   2  19      396.82      591.72    103.41 o 
   3   2  19      171.14      214.20     50.25 o 
 -11   3  19       10.23      -19.64     52.36 o 
 -10   3  19       41.86       -9.80     34.73 o 
  -9   3  19      153.76      146.90     50.95 o 
  -8   3  19        0.31      -25.99     25.82 o 
  -7   3  19        8.66       -7.45     23.60 o 
  -6   3  19       10.30      -33.97     43.07 o 
  -5   3  19        5.42        4.81     33.41 o 
  -4   3  19       14.49       34.17     34.33 o 
  -3   3  19       17.79       28.83     32.81 o 
  -2   3  19        6.38      -26.52     28.47 o 
  -1   3  19        9.47      -27.75     30.74 o 
   0   3  19        0.34      -31.96     29.51 o 
   1   3  19       13.89        9.27     34.98 o 
   2   3  19       16.17       38.23     54.78 o 
 -10   4  19       10.27      -20.25     40.26 o 
  -9   4  19        0.26      -13.34     32.95 o 
  -8   4  19      108.38       89.06     30.57 o 
  -7   4  19       13.21      -15.82     23.42 o 
  -6   4  19      107.33      -13.45     44.13 o 
  -5   4  19      136.23      201.83     44.68 o 
  -4   4  19      189.09      131.60     40.12 o 
  -3   4  19      405.99      461.23     56.42 o 
  -2   4  19       42.63        7.91     33.07 o 
  -1   4  19       79.10       -8.13     50.91 o 
   0   4  19       20.27       49.84     53.81 o 
   1   4  19      174.78      119.71     57.00 o 
   2   4  19      206.82      216.65     51.73 o 
  -9   5  19       50.06       54.90     33.12 o 
  -8   5  19      299.64      271.36     89.31 o 
  -7   5  19       73.28       52.12     28.32 o 
  -6   5  19       40.40        4.74     43.74 o 
  -5   5  19      223.04      155.33     61.74 o 
  -4   5  19      223.16      171.97     61.36 o 
  -3   5  19      239.02      217.07     67.84 o 
  -2   5  19        0.08       15.58     51.39 o 
  -1   5  19       11.27       -8.42     32.61 o 
   0   5  19       52.85       35.54     39.61 o 
   1   5  19      152.24      121.86     45.43 o 
  -7   6  19      289.28      371.09     44.27 o 
  -6   6  19       70.08       45.58     46.74 o 
  -5   6  19       54.40       69.20     51.49 o 
  -4   6  19       93.86       78.98     39.35 o 
  -3   6  19        2.66      -19.46     32.24 o 
  -2   6  19      156.18      146.03     44.72 o 
  -1   6  19      183.20       95.50     42.54 o 
 -11   0  20      325.95      313.95     75.49 o 
 -10   0  20        1.24      -28.74     43.84 o 
  -9   0  20      204.53      179.91     63.10 o 
  -8   0  20      174.62      359.34     75.87 o 
  -6   0  20     1336.59     1477.02    111.78 o 
  -5   0  20        0.73      -35.13     45.97 o 
  -4   0  20      381.97      373.37     81.10 o 
  -3   0  20      179.47      237.78     71.13 o 
  -2   0  20      169.77      139.75     63.49 o 
  -1   0  20       61.66      120.00     59.62 o 
   0   0  20       43.04      -46.94     48.68 o 
   1   0  20      283.16      272.62     73.36 o 
   2   0  20      627.99      643.48     97.55 o 
 -11   1  20        2.82       -1.25     32.64 o 
 -10   1  20       16.31       32.12     36.27 o 
  -9   1  20       86.32       85.99     38.20 o 
  -8   1  20       77.78       53.16     34.82 o 
  -7   1  20       14.55        5.81     48.49 o 
  -6   1  20        0.26       -0.89     35.75 o 
  -5   1  20      296.45      371.10     56.03 o 
  -4   1  20       18.26       11.12     34.88 o 
  -3   1  20       25.02       50.23     37.84 o 
  -2   1  20       49.07       59.01     39.28 o 
  -1   1  20       14.35      -11.88     34.69 o 
   0   1  20      132.36      202.31     46.38 o 
   1   1  20       39.14       29.14     34.92 o 
   2   1  20       33.87       10.14     35.53 o 
 -10   2  20      100.49      129.11     42.20 o 
  -9   2  20        7.07      -42.93     29.20 o 
  -8   2  20      161.43      171.91     42.99 o 
  -7   2  20       83.95       20.03     50.61 o 
  -6   2  20       52.56       44.18     37.72 o 
  -5   2  20        0.60      -16.93     49.99 o 
  -4   2  20      160.25      225.34     49.16 o 
  -3   2  20       85.32       40.09     37.64 o 
  -2   2  20        3.62      -24.74     31.46 o 
  -1   2  20       12.03       18.71     34.23 o 
   0   2  20       63.17        4.62     34.35 o 
   1   2  20       32.57       24.04     37.90 o 
 -10   3  20      149.03      164.81     50.08 o 
  -9   3  20       65.24       45.62     35.48 o 
  -8   3  20      477.89      531.93     52.71 o 
  -7   3  20      135.81       61.84     52.55 o 
  -6   3  20      129.91       83.52     54.97 o 
  -5   3  20      569.07      757.87     73.13 o 
  -4   3  20      306.27      267.94     51.12 o 
  -3   3  20       20.61        0.47     33.18 o 
  -2   3  20       94.53      127.56     42.40 o 
  -1   3  20        5.72      -45.86     30.57 o 
   0   3  20      410.37      432.14     60.00 o 
   1   3  20      357.09      399.51     57.42 o 
  -9   4  20       13.58       29.35     27.68 o 
  -8   4  20       22.51        4.99     26.37 o 
  -7   4  20      224.78      144.20     58.94 o 
  -6   4  20      100.15       62.32     53.42 o 
  -5   4  20      136.54      150.21     43.68 o 
  -4   4  20        3.15       -2.21     30.97 o 
  -3   4  20       50.65        1.44     35.07 o 
  -2   4  20      141.03      167.23     68.03 o 
  -1   4  20       70.54       75.78     59.91 o 
   0   4  20        0.83      -63.73     42.49 o 
  -7   5  20      168.65      162.49     61.84 o 
  -6   5  20       12.81      -47.03     39.49 o 
  -5   5  20       88.42       35.13     49.16 o 
  -4   5  20       15.60      -25.84     42.68 o 
  -3   5  20      173.53      177.39     65.62 o 
  -2   5  20      151.99       53.71     56.81 o 
  -9   1  21      164.13      103.04     42.63 o 
  -7   1  21      364.27      578.83     98.33 o 
  -6   1  21      262.15      276.14     53.03 o 
  -5   1  21      357.56      442.38     63.00 o 
  -4   1  21       72.51       73.52     40.24 o 
  -3   1  21      116.99      152.28     46.38 o 
  -2   1  21      175.78      174.01     48.86 o 
  -1   1  21       30.46       12.46     37.81 o 
   0   1  21      200.62      278.53     55.73 o 
  -9   2  21        2.15      -20.52     33.24 o 
  -8   2  21        2.18       -0.48     43.84 o 
  -7   2  21      546.99      559.57     98.62 o 
  -6   2  21      404.16      532.13     66.49 o 
  -5   2  21       12.34      -23.03     33.57 o 
  -4   2  21       73.01       58.53     40.45 o 
  -3   2  21      124.70      114.19     44.72 o 
  -2   2  21      225.40      290.46     55.26 o 
  -1   2  21      293.30      327.42     57.96 o 
   0   2  21       34.42        6.64     38.26 o 
  -8   3  21       56.30       13.16     46.94 o 
  -7   3  21        1.93      -13.55     44.81 o 
  -6   3  21        2.81      -46.64     31.09 o 
  -5   3  21        0.59      -42.18     32.78 o 
  -4   3  21       72.54       52.91     39.11 o 
  -3   3  21       17.45        7.03     37.41 o 
  -2   3  21        7.09      -50.73     34.62 o 
  -1   3  21       84.04       59.96     42.12 o 
  -7   4  21       23.88        2.32     45.58 o 
  -6   4  21       58.42       33.68     38.00 o 
  -5   4  21        0.14      -50.09     33.39 o 
  -4   4  21      249.52      354.18     73.26 o 
  -3   4  21        2.48      -22.36     47.71 o 
  -8   0  22       15.04       57.87     63.39 o 
  -7   0  22      394.90      627.41    105.87 o 
  -6   0  22       35.13       36.10     54.20 o 
  -5   0  22      225.69      131.42     70.65 o 
  -4   0  22        6.26      -43.36     50.13 o 
  -3   0  22       27.50       48.20     58.84 o 
  -2   0  22      291.08      241.56     77.62 o 
  -7   1  22       19.56       51.29     49.60 o 
  -6   1  22        7.78        8.68     39.11 o 
  -5   1  22       45.16      -18.77     37.82 o 
  -4   1  22       19.85       33.28     39.58 o 
  -3   1  22       32.57       24.85     39.93 o 
  -2   1  22       29.00       55.70     49.99 o 
  -6   2  22        0.08      -41.73     36.57 o 
  -5   2  22       47.36       34.05     41.67 o 
  -4   2  22        2.46      -49.65     34.58 o 
  -3   2  22        0.31       -2.87     35.53 o 
                                                 
